# Supplementary material for: An Osmotic Laxative Renders Mice Susceptible to Prolonged Clostridioides difficile Colonization and Hinders Clearance
Source: mSphere. 2021 Sep 29;6(5):e00629-21. doi: 10.1128/mSphere.00629-21 (PMC8550136; doi:10.1128/mSphere.00629-21)
Supplement: DATA SET S1 [file msphere.00629-21-sd001.xlsx]

## Sheet: Sheet 1
effects	Df	SumsOfSqs	MeanSqs	F.Model	R2	Pr(>F)
group	3	21.948	7.31601	237.629	0.214073	0.000999001
day	19	29.4677	1.55093	50.3753	0.287417	0.000999001
group:unique_cage_no	26	15.8125	0.608173	19.7539	0.154229	0.000999001
group:ext_plate	25	8.19286	0.327714	10.6444	0.07991	0.000999001
group:day	23	10.2454	0.44545	14.4685	0.0999294	0.000999001
group:unique_cage_no:ext_plate	70	5.54176	0.079168	2.57143	0.0540522	0.000999001
group:unique_cage_no:day	96	6.10141	0.0635564	2.06435	0.0595109	0.000999001
group:ext_plate:day	2	0.0510612	0.0255306	0.82925	0.000498032	0.727273
group:unique_cage_no:ext_plate:day	2	0.0237382	0.0118691	0.385516	0.000231534	0.519481
Residuals	167	5.14153	0.0307876		0.0501485
Total	433	102.526			1

## Sheet: Sheet 2
day	statistic	p.value	parameter	method	WM	C	WMR	WMC	p.value.adj
4	27.3472	1.15249e-06	2	Kruskal-Wallis rank sum test	1.34557	2.12029	1.90913		1.26774e-05
6	22.3279	5.57447e-05	3	Kruskal-Wallis rank sum test	1.11295	2.22663	1.48866	1.18799	0.000212587
-1	22.246	5.79782e-05	3	Kruskal-Wallis rank sum test	1.45305	3.02278	1.1718	0.977066	0.000212587
5	20.9797	0.000106301	3	Kruskal-Wallis rank sum test	1.12256	2.35843	1.65193	1.08023	0.000292328
1	19.7231	0.000193713	3	Kruskal-Wallis rank sum test	1.21769	0.98302	1.80481	0.543977	0.000426168
3	18.9664	0.000277803	3	Kruskal-Wallis rank sum test	1.0473	1.62904	1.39419	0.895175	0.000509306
0	16.817	0.000770692	3	Kruskal-Wallis rank sum test	1.2029	0.245974	0.816003	0.301983	0.00121109
-5	15.411	0.00149707	3	Kruskal-Wallis rank sum test	3.27061	3.27358	1.09206	2.98678	0.00205847
10	10.7968	0.00452373	2	Kruskal-Wallis rank sum test	1.89252	2.66149	2.13565		0.00536307
30	10.6471	0.00487552	2	Kruskal-Wallis rank sum test	2.0469	2.70369	1.65599		0.00536307
2	6.444	0.0398752	2	Kruskal-Wallis rank sum test	1.34455	1.9866	1.43311		0.0398752

## Sheet: Sheet 3
genus	statistic	p.value	method	B	P	p.value.adj
Bacteroidales Unclassified	325	1.30353e-05	Wilcoxon signed rank test with continuity correction	0.022	0	0.000174193
Bacteroides	1	1.47621e-05	Wilcoxon signed rank test with continuity correction	0.066	0.567	0.000174193
Clostridiales Unclassified	325	1.30353e-05	Wilcoxon signed rank test with continuity correction	0.022	0	0.000174193
Porphyromonadaceae Unclassified	325	1.30471e-05	Wilcoxon signed rank test with continuity correction	0.521	0	0.000174193
Unclassified	325	1.28949e-05	Wilcoxon signed rank test with continuity correction	0.011	0	0.000174193
Enterobacteriaceae Unclassified	0	1.94225e-05	Wilcoxon signed rank test with continuity correction	0.001	0.162	0.000190988
Ruminococcaceae Unclassified	295	3.60698e-05	Wilcoxon signed rank test with continuity correction	0.011	0	0.000304017
Alistipes	231	6.39519e-05	Wilcoxon signed rank test with continuity correction	0.091	0	0.000471645
Acetatifactor	204.5	0.000209519	Wilcoxon signed rank test with continuity correction	0.003	0	0.00137351
Ruminococcus	153	0.000314874	Wilcoxon signed rank test with continuity correction	0.002	0	0.00185776
Oscillibacter	195.5	0.00068171	Wilcoxon signed rank test with continuity correction	0.002	0	0.00365645
Firmicutes Unclassified	105	0.00106011	Wilcoxon signed rank test with continuity correction	0.001	0	0.0052122
Clostridium XlVa	173.5	0.00146086	Wilcoxon signed rank test with continuity correction	0.001	0	0.00663006
Lactobacillus	277	0.00215538	Wilcoxon signed rank test with continuity correction	0.036	0.019	0.00908337
Peptostreptococcaceae Unclassified	0	0.0024876	Wilcoxon signed rank test with continuity correction	0	0	0.00978456
Bifidobacterium	134	0.00685973	Wilcoxon signed rank test with continuity correction	0.001	0	0.0252952
Pseudoflavonifractor	45	0.00831646	Wilcoxon signed rank test with continuity correction	0	0	0.028863
Anaeroplasma	45	0.00902991	Wilcoxon signed rank test with continuity correction	0	0	0.029598
Clostridium XlVb	57.5	0.0280477	Wilcoxon signed rank test with continuity correction	0	0	0.0870956
Blautia	15.5	0.0689083	Wilcoxon signed rank test with continuity correction	0	0	0.199512
Enterorhabdus	71	0.0710128	Wilcoxon signed rank test with continuity correction	0.001	0	0.199512
Dorea	8	0.0807081	Wilcoxon signed rank test with continuity correction	0	0	0.216445
Akkermansia	73.5	0.0882558	Wilcoxon signed rank test with continuity correction	0.002	0.002	0.218725
Bacteroidetes Unclassified	10	0.088973	Wilcoxon signed rank test with continuity correction	0	0	0.218725
Coriobacteriaceae Unclassified	43	0.112087	Wilcoxon signed rank test with continuity correction	0	0	0.264526
Clostridium IV	17.5	0.129431	Wilcoxon signed rank test with continuity correction	0	0	0.293708
Staphylococcus	13	0.169564	Wilcoxon signed rank test with continuity correction	0	0	0.370529
Lachnospiraceae Unclassified	203	0.287229	Wilcoxon signed rank exact test	0.081	0.053	0.605233
Barnesiella	3	0.345779	Wilcoxon signed rank test with continuity correction	0	0	0.61821
Clostridia Unclassified	3	0.345779	Wilcoxon signed rank test with continuity correction	0	0	0.61821
Erysipelotrichaceae Unclassified	116.5	0.344718	Wilcoxon signed rank test with continuity correction	0.002	0.004	0.61821
Escherichia/Shigella	0	0.345779	Wilcoxon signed rank test with continuity correction	0	0	0.61821
Streptococcus	3	0.345779	Wilcoxon signed rank test with continuity correction	0	0	0.61821
Enterococcus	4.5	0.586214	Wilcoxon signed rank test with continuity correction	0	0	0.988189
Parabacteroides	4.5	0.586214	Wilcoxon signed rank test with continuity correction	0	0	0.988189
Acidaminococcaceae Unclassified	1	1	Wilcoxon signed rank test with continuity correction	0	0	1
Acidaminococcus	1	1	Wilcoxon signed rank test with continuity correction	0	0	1
Alphaproteobacteria Unclassified	1	1	Wilcoxon signed rank test with continuity correction	0	0	1
Anaerostipes	1	1	Wilcoxon signed rank test with continuity correction	0	0	1
Bacilli Unclassified	0	1	Wilcoxon signed rank test with continuity correction	0	0	1
Betaproteobacteria Unclassified	1	1	Wilcoxon signed rank test with continuity correction	0	0	1
Butyricicoccus	17	0.943487	Wilcoxon signed rank test with continuity correction	0	0	1
Butyricimonas	1	1	Wilcoxon signed rank test with continuity correction	0	0	1
Clostridiales Incertae Sedis XIII Unclassified	1	1	Wilcoxon signed rank test with continuity correction	0	0	1
Clostridium sensu stricto	1.5	1	Wilcoxon signed rank test with continuity correction	0	0	1
Collinsella	1	1	Wilcoxon signed rank test with continuity correction	0	0	1
Devosia	0	1	Wilcoxon signed rank test with continuity correction	0	0	1
Faecalibacterium	1.5	1	Wilcoxon signed rank test with continuity correction	0	0	1
Hyphomicrobium	1	1	Wilcoxon signed rank test with continuity correction	0	0	1
Megasphaera	0	1	Wilcoxon signed rank test with continuity correction	0	0	1
Odoribacter	1	1	Wilcoxon signed rank test with continuity correction	0	0	1
Olsenella	53	1	Wilcoxon signed rank test with continuity correction	0	0	1
Parasutterella	0	1	Wilcoxon signed rank test with continuity correction	0	0	1
Pectinatus	0	1	Wilcoxon signed rank test with continuity correction	0	0	1
Phascolarctobacterium	1	1	Wilcoxon signed rank test with continuity correction	0	0	1
Phyllobacteriaceae Unclassified	1	1	Wilcoxon signed rank test with continuity correction	0	0	1
Stenotrophomonas	1	1	Wilcoxon signed rank test with continuity correction	0	0	1
Turicibacter	176	0.726473	Wilcoxon signed rank test with continuity correction	0.051	0.046	1
Veillonella	1.5	1	Wilcoxon signed rank test with continuity correction	0	0	1
Acetitomaculum	0		Wilcoxon signed rank test with continuity correction	0	0
Acetobacteraceae Unclassified	0		Wilcoxon signed rank test with continuity correction	0	0
Actinobacillus	0		Wilcoxon signed rank test with continuity correction	0	0
Actinomyces	0		Wilcoxon signed rank test with continuity correction	0	0
Actinomycetales Unclassified	0		Wilcoxon signed rank test with continuity correction	0	0
Aerococcus	0		Wilcoxon signed rank test with continuity correction	0	0
Aestuariispira	0		Wilcoxon signed rank test with continuity correction	0	0
Alloprevotella	0		Wilcoxon signed rank test with continuity correction	0	0
Anaerofustis	0		Wilcoxon signed rank test with continuity correction	0	0
Anaerotruncus	0		Wilcoxon signed rank test with continuity correction	0	0
Atopobium	0		Wilcoxon signed rank test with continuity correction	0	0
Atopostipes	0		Wilcoxon signed rank test with continuity correction	0	0
Aurantimonadaceae Unclassified	0		Wilcoxon signed rank test with continuity correction	0	0
Bacillaceae 1 Unclassified	0		Wilcoxon signed rank test with continuity correction	0	0
Bacillales Unclassified	0		Wilcoxon signed rank test with continuity correction	0	0
Bacillus	0		Wilcoxon signed rank test with continuity correction	0	0
Bifidobacteriaceae Unclassified	0		Wilcoxon signed rank test with continuity correction	0	0
Bilophila	0		Wilcoxon signed rank test with continuity correction	0	0
Brachybacterium	0		Wilcoxon signed rank test with continuity correction	0	0
Bradyrhizobium	0		Wilcoxon signed rank test with continuity correction	0	0
Brucellaceae Unclassified	0		Wilcoxon signed rank test with continuity correction	0	0
Burkholderia	0		Wilcoxon signed rank test with continuity correction	0	0
Burkholderiales Unclassified	0		Wilcoxon signed rank test with continuity correction	0	0
Butyrivibrio	0		Wilcoxon signed rank test with continuity correction	0	0
Campylobacter	0		Wilcoxon signed rank test with continuity correction	0	0
Carnobacteriaceae Unclassified	0		Wilcoxon signed rank test with continuity correction	0	0
Catonella	0		Wilcoxon signed rank test with continuity correction	0	0
Chitinophagaceae Unclassified	0		Wilcoxon signed rank test with continuity correction	0	0
Cloacibacillus	0		Wilcoxon signed rank test with continuity correction	0	0
Cloacibacterium	0		Wilcoxon signed rank test with continuity correction	0	0
Clostridiaceae 1 Unclassified	0		Wilcoxon signed rank test with continuity correction	0	0
Clostridium XI	0		Wilcoxon signed rank test with continuity correction	0	0
Clostridium XVIII	0		Wilcoxon signed rank test with continuity correction	0	0
Comamonadaceae Unclassified	0		Wilcoxon signed rank test with continuity correction	0	0
Corynebacterium	0		Wilcoxon signed rank test with continuity correction	0	0
Curvibacter	0		Wilcoxon signed rank test with continuity correction	0	0
Cystobacter	0		Wilcoxon signed rank test with continuity correction	0	0
Desulfovibrio	0		Wilcoxon signed rank test with continuity correction	0	0
Dialister	0		Wilcoxon signed rank test with continuity correction	0	0
Dysgonomonas	0		Wilcoxon signed rank test with continuity correction	0	0
Eubacterium	0		Wilcoxon signed rank test with continuity correction	0	0
Finegoldia	0		Wilcoxon signed rank test with continuity correction	0	0
Flavobacteriaceae Unclassified	0		Wilcoxon signed rank test with continuity correction	0	0
Flavobacterium	0		Wilcoxon signed rank test with continuity correction	0	0
Flavonifractor	0		Wilcoxon signed rank test with continuity correction	0	0
Fusicatenibacter	0		Wilcoxon signed rank test with continuity correction	0	0
Fusobacteriaceae Unclassified	0		Wilcoxon signed rank test with continuity correction	0	0
Fusobacterium	0		Wilcoxon signed rank test with continuity correction	0	0
Gemella	0		Wilcoxon signed rank test with continuity correction	0	0
Gemmata	0		Wilcoxon signed rank test with continuity correction	0	0
Geobacillus	0		Wilcoxon signed rank test with continuity correction	0	0
Granulicatella	0		Wilcoxon signed rank test with continuity correction	0	0
Hungatella	0		Wilcoxon signed rank test with continuity correction	0	0
Janthinobacterium	0		Wilcoxon signed rank test with continuity correction	0	0
Jeotgalicoccus	0		Wilcoxon signed rank test with continuity correction	0	0
Lactobacillaceae Unclassified	0		Wilcoxon signed rank test with continuity correction	0	0
Lactobacillales Unclassified	0		Wilcoxon signed rank test with continuity correction	0	0
Lactococcus	0		Wilcoxon signed rank test with continuity correction	0	0
Leptotrichia	0		Wilcoxon signed rank test with continuity correction	0	0
Listeria	0		Wilcoxon signed rank test with continuity correction	0	0
Lysobacter	0		Wilcoxon signed rank test with continuity correction	0	0
Mannheimia	0		Wilcoxon signed rank test with continuity correction	0	0
Marmoricola	0		Wilcoxon signed rank test with continuity correction	0	0
Methylobacterium	0		Wilcoxon signed rank test with continuity correction	0	0
Morganella	0		Wilcoxon signed rank test with continuity correction	0	0
Mucispirillum	0		Wilcoxon signed rank test with continuity correction	0	0
Neisseria	0		Wilcoxon signed rank test with continuity correction	0	0
Neisseriaceae Unclassified	0		Wilcoxon signed rank test with continuity correction	0	0
Paraprevotella	0		Wilcoxon signed rank test with continuity correction	0	0
Parvimonas	0		Wilcoxon signed rank test with continuity correction	0	0
Pasteurellaceae Unclassified	0		Wilcoxon signed rank test with continuity correction	0	0
Peptoniphilus	0		Wilcoxon signed rank test with continuity correction	0	0
Peptostreptococcus	0		Wilcoxon signed rank test with continuity correction	0	0
Phenylobacterium	0		Wilcoxon signed rank test with continuity correction	0	0
Phocaeicola	0		Wilcoxon signed rank test with continuity correction	0	0
Phyllobacterium	0		Wilcoxon signed rank test with continuity correction	0	0
Porphyromonas	0		Wilcoxon signed rank test with continuity correction	0	0
Prevotella	0		Wilcoxon signed rank test with continuity correction	0	0
Proteobacteria Unclassified	0		Wilcoxon signed rank test with continuity correction	0	0
Proteus	0		Wilcoxon signed rank test with continuity correction	0	0
Pseudomonas	0		Wilcoxon signed rank test with continuity correction	0	0
Pyramidobacter	0		Wilcoxon signed rank test with continuity correction	0	0
Ralstonia	0		Wilcoxon signed rank test with continuity correction	0	0
Romboutsia	0		Wilcoxon signed rank test with continuity correction	0	0
Roseburia	0		Wilcoxon signed rank test with continuity correction	0	0
Rothia	0		Wilcoxon signed rank test with continuity correction	0	0
Ruminococcus2	0		Wilcoxon signed rank test with continuity correction	0	0
Senegalimassilia	0		Wilcoxon signed rank test with continuity correction	0	0
Sphingomonas	0		Wilcoxon signed rank test with continuity correction	0	0
Stomatobaculum	0		Wilcoxon signed rank test with continuity correction	0	0
Subdoligranulum	0		Wilcoxon signed rank test with continuity correction	0	0
Succiniclasticum	0		Wilcoxon signed rank test with continuity correction	0	0
Succinivibrio	0		Wilcoxon signed rank test with continuity correction	0	0
Sutterella	0		Wilcoxon signed rank test with continuity correction	0	0
Terrisporobacter	0		Wilcoxon signed rank test with continuity correction	0	0
Veillonellaceae Unclassified	0		Wilcoxon signed rank test with continuity correction	0	0
Verrucomicrobia Unclassified	0		Wilcoxon signed rank test with continuity correction	0	0
Weissella	0		Wilcoxon signed rank test with continuity correction	0	0

## Sheet: Sheet 4
genus	statistic	p.value	parameter	method	WM	C	WMR	WMC	p.value.adj	day
Phenylobacterium	45	9.2527e-10	3	Kruskal-Wallis rank sum test	0	0	0	0.002	6.29184e-08	-5
Blautia	18.2901	0.000383214	3	Kruskal-Wallis rank sum test	0	0	0.001	0.001	0.0130293	-5
Enterobacteriaceae Unclassified	16.7924	0.00077974	3	Kruskal-Wallis rank sum test	0.001	0	0.023	0.006	0.0133794	-5
Enterococcus	16.7727	0.000787022	3	Kruskal-Wallis rank sum test	0	0	0	0	0.0133794	-5
Bacteroides	14.9694	0.00184295	3	Kruskal-Wallis rank sum test	0.063	0.067	0.729	0.038	0.0172651	-5
Lactobacillus	14.7626	0.00203119	3	Kruskal-Wallis rank sum test	0.036	0.029	0.007	0.015	0.0172651	-5
Porphyromonadaceae Unclassified	14.9108	0.00189447	3	Kruskal-Wallis rank sum test	0.493	0.49	0.021	0.635	0.0172651	-5
Unclassified	15.7175	0.00129567	3	Kruskal-Wallis rank sum test	0.009	0.015	0	0.007	0.0172651	-5
Bacteroidales Unclassified	14.4581	0.00234351	3	Kruskal-Wallis rank sum test	0.03	0.018	0	0.018	0.0177065	-5
Clostridiales Unclassified	13.2776	0.00407321	3	Kruskal-Wallis rank sum test	0.03	0.033	0	0.02	0.0276978	-5
Acetatifactor	13.062	0.00450437	3	Kruskal-Wallis rank sum test	0.003	0.003	0	0	0.0278452	-5
Turicibacter	12.415	0.0060886	3	Kruskal-Wallis rank sum test	0.062	0.043	0.019	0.061	0.0345021	-5
Alistipes	11.7628	0.00824159	3	Kruskal-Wallis rank sum test	0.048	0.088	0	0.106	0.0431099	-5
Akkermansia	10.9581	0.0119548	3	Kruskal-Wallis rank sum test	0.018	0.008	0.117	0.003	0.058066	-5
Ruminococcaceae Unclassified	10.3755	0.0156296	3	Kruskal-Wallis rank sum test	0.012	0.011	0	0.005	0.0708541	-5
Lachnospiraceae Unclassified	10.0135	0.0184515	3	Kruskal-Wallis rank sum test	0.085	0.099	0.012	0.061	0.0738061	-5
Oscillibacter	10.112	0.0176377	3	Kruskal-Wallis rank sum test	0.002	0.002	0	0.006	0.0738061	-5
Dialister	8.2	0.0420542	3	Kruskal-Wallis rank sum test	0	0	0	0	0.142984	-5
Peptostreptococcaceae Unclassified	8.2	0.0420542	3	Kruskal-Wallis rank sum test	0	0	0	0	0.142984	-5
Romboutsia	8.2	0.0420542	3	Kruskal-Wallis rank sum test	0	0	0	0	0.142984	-5
Enterorhabdus	7.8868	0.04841	3	Kruskal-Wallis rank sum test	0.001	0.001	0	0	0.156756	-5
Ruminococcus	7.72085	0.0521473	3	Kruskal-Wallis rank sum test	0.004	0.005	0	0.006	0.161183	-5
Olsenella	6.95156	0.0734578	3	Kruskal-Wallis rank sum test	0.001	0	0	0	0.217179	-5
Anaeroplasma	6.34272	0.0960761	3	Kruskal-Wallis rank sum test	0	0.001	0	0.002	0.272216	-5
Bifidobacterium	5.9135	0.115895	3	Kruskal-Wallis rank sum test	0.003	0.001	0	0.003	0.303465	-5
Erysipelotrichaceae Unclassified	5.91082	0.116031	3	Kruskal-Wallis rank sum test	0.002	0.001	0.001	0	0.303465	-5
Butyricicoccus	5.24339	0.154818	3	Kruskal-Wallis rank sum test	0	0	0	0	0.377783	-5
Clostridium XlVb	5.23227	0.155558	3	Kruskal-Wallis rank sum test	0	0.001	0	0.001	0.377783	-5
Faecalibacterium	4.7998	0.187057	3	Kruskal-Wallis rank sum test	0	0	0	0	0.438617	-5
Veillonella	4.65322	0.199024	3	Kruskal-Wallis rank sum test	0	0	0	0	0.45112	-5
Prevotella	3.89713	0.272789	3	Kruskal-Wallis rank sum test	0	0	0	0	0.598375	-5
Phascolarctobacterium	3.77922	0.286312	3	Kruskal-Wallis rank sum test	0	0	0	0	0.608414	-5
Clostridium XlVa	3.56752	0.31211	3	Kruskal-Wallis rank sum test	0.002	0.001	0	0.004	0.630272	-5
Coriobacteriaceae Unclassified	3.54372	0.315136	3	Kruskal-Wallis rank sum test	0	0	0	0	0.630272	-5
Ruminococcus2	3.44798	0.327572	3	Kruskal-Wallis rank sum test	0	0	0	0	0.636425	-5
Firmicutes Unclassified	3.30871	0.346433	3	Kruskal-Wallis rank sum test	0.001	0.001	0	0	0.654373	-5
Parasutterella	2.9067	0.406235	3	Kruskal-Wallis rank sum test	0	0	0	0	0.726947	-5
Subdoligranulum	2.9067	0.406235	3	Kruskal-Wallis rank sum test	0	0	0	0	0.726947	-5
Bacteroidetes Unclassified	2.6263	0.452898	3	Kruskal-Wallis rank sum test	0	0	0	0	0.789668	-5
Clostridium IV	2.44677	0.484987	3	Kruskal-Wallis rank sum test	0	0	0	0	0.824478	-5
Acidaminococcus	1.42105	0.700607	3	Kruskal-Wallis rank sum test	0	0	0	0	0.835812	-5
Anaerofustis	1.42105	0.700607	3	Kruskal-Wallis rank sum test	0	0	0	0	0.835812	-5
Butyricimonas	1.42105	0.700607	3	Kruskal-Wallis rank sum test	0	0	0	0	0.835812	-5
Campylobacter	1.42105	0.700607	3	Kruskal-Wallis rank sum test	0	0	0	0	0.835812	-5
Clostridiaceae 1 Unclassified	1.42105	0.700607	3	Kruskal-Wallis rank sum test	0	0	0	0	0.835812	-5
Clostridium XI	1.42105	0.700607	3	Kruskal-Wallis rank sum test	0	0	0	0	0.835812	-5
Corynebacterium	1.42105	0.700607	3	Kruskal-Wallis rank sum test	0	0	0	0	0.835812	-5
Dorea	1.62261	0.654274	3	Kruskal-Wallis rank sum test	0	0	0	0	0.835812	-5
Hungatella	1.42105	0.700607	3	Kruskal-Wallis rank sum test	0	0	0	0	0.835812	-5
Jeotgalicoccus	1.42105	0.700607	3	Kruskal-Wallis rank sum test	0	0	0	0	0.835812	-5
Megasphaera	1.42105	0.700607	3	Kruskal-Wallis rank sum test	0	0	0	0	0.835812	-5
Odoribacter	1.67844	0.641738	3	Kruskal-Wallis rank sum test	0	0	0	0	0.835812	-5
Porphyromonas	1.42105	0.700607	3	Kruskal-Wallis rank sum test	0	0	0	0	0.835812	-5
Pseudoflavonifractor	1.45359	0.693021	3	Kruskal-Wallis rank sum test	0	0	0	0	0.835812	-5
Pyramidobacter	1.42105	0.700607	3	Kruskal-Wallis rank sum test	0	0	0	0	0.835812	-5
Streptococcus	1.67844	0.641738	3	Kruskal-Wallis rank sum test	0	0	0	0	0.835812	-5
Sutterella	1.42105	0.700607	3	Kruskal-Wallis rank sum test	0	0	0	0	0.835812	-5
Anaerostipes	1.19048	0.755289	3	Kruskal-Wallis rank sum test	0	0	0	0	0.841962	-5
Clostridia Unclassified	1.19048	0.755289	3	Kruskal-Wallis rank sum test	0	0	0	0	0.841962	-5
Hyphomicrobium	1.19048	0.755289	3	Kruskal-Wallis rank sum test	0	0	0	0	0.841962	-5
Pasteurellaceae Unclassified	1.19048	0.755289	3	Kruskal-Wallis rank sum test	0	0	0	0	0.841962	-5
Barnesiella	0.487218	0.92169	3	Kruskal-Wallis rank sum test	0	0	0	0	0.95762	-5
Clostridiales Incertae Sedis XIII Unclassified	0.312714	0.95762	3	Kruskal-Wallis rank sum test	0	0	0	0	0.95762	-5
Clostridium sensu stricto	0.318797	0.956455	3	Kruskal-Wallis rank sum test	0	0	0	0	0.95762	-5
Collinsella	0.312714	0.95762	3	Kruskal-Wallis rank sum test	0	0	0	0	0.95762	-5
Parabacteroides	0.597836	0.896928	3	Kruskal-Wallis rank sum test	0	0	0	0	0.95762	-5
Phyllobacteriaceae Unclassified	0.312714	0.95762	3	Kruskal-Wallis rank sum test	0	0	0	0	0.95762	-5
Staphylococcus	0.655209	0.883685	3	Kruskal-Wallis rank sum test	0	0	0	0	0.95762	-5
Acetitomaculum			3	Kruskal-Wallis rank sum test	0	0	0	0		-5
Acetobacteraceae Unclassified			3	Kruskal-Wallis rank sum test	0	0	0	0		-5
Acidaminococcaceae Unclassified			3	Kruskal-Wallis rank sum test	0	0	0	0		-5
Actinobacillus			3	Kruskal-Wallis rank sum test	0	0	0	0		-5
Actinomyces			3	Kruskal-Wallis rank sum test	0	0	0	0		-5
Actinomycetales Unclassified			3	Kruskal-Wallis rank sum test	0	0	0	0		-5
Aerococcus			3	Kruskal-Wallis rank sum test	0	0	0	0		-5
Aestuariispira			3	Kruskal-Wallis rank sum test	0	0	0	0		-5
Alloprevotella			3	Kruskal-Wallis rank sum test	0	0	0	0		-5
Alphaproteobacteria Unclassified			3	Kruskal-Wallis rank sum test	0	0	0	0		-5
Anaerotruncus			3	Kruskal-Wallis rank sum test	0	0	0	0		-5
Atopobium			3	Kruskal-Wallis rank sum test	0	0	0	0		-5
Atopostipes			3	Kruskal-Wallis rank sum test	0	0	0	0		-5
Aurantimonadaceae Unclassified			3	Kruskal-Wallis rank sum test	0	0	0	0		-5
Bacillaceae 1 Unclassified			3	Kruskal-Wallis rank sum test	0	0	0	0		-5
Bacillales Unclassified			3	Kruskal-Wallis rank sum test	0	0	0	0		-5
Bacilli Unclassified			3	Kruskal-Wallis rank sum test	0	0	0	0		-5
Bacillus			3	Kruskal-Wallis rank sum test	0	0	0	0		-5
Betaproteobacteria Unclassified			3	Kruskal-Wallis rank sum test	0	0	0	0		-5
Bifidobacteriaceae Unclassified			3	Kruskal-Wallis rank sum test	0	0	0	0		-5
Bilophila			3	Kruskal-Wallis rank sum test	0	0	0	0		-5
Brachybacterium			3	Kruskal-Wallis rank sum test	0	0	0	0		-5
Bradyrhizobium			3	Kruskal-Wallis rank sum test	0	0	0	0		-5
Brucellaceae Unclassified			3	Kruskal-Wallis rank sum test	0	0	0	0		-5
Burkholderia			3	Kruskal-Wallis rank sum test	0	0	0	0		-5
Burkholderiales Unclassified			3	Kruskal-Wallis rank sum test	0	0	0	0		-5
Butyrivibrio			3	Kruskal-Wallis rank sum test	0	0	0	0		-5
Carnobacteriaceae Unclassified			3	Kruskal-Wallis rank sum test	0	0	0	0		-5
Catonella			3	Kruskal-Wallis rank sum test	0	0	0	0		-5
Chitinophagaceae Unclassified			3	Kruskal-Wallis rank sum test	0	0	0	0		-5
Cloacibacillus			3	Kruskal-Wallis rank sum test	0	0	0	0		-5
Cloacibacterium			3	Kruskal-Wallis rank sum test	0	0	0	0		-5
Clostridium XVIII			3	Kruskal-Wallis rank sum test	0	0	0	0		-5
Comamonadaceae Unclassified			3	Kruskal-Wallis rank sum test	0	0	0	0		-5
Curvibacter			3	Kruskal-Wallis rank sum test	0	0	0	0		-5
Cystobacter			3	Kruskal-Wallis rank sum test	0	0	0	0		-5
Desulfovibrio			3	Kruskal-Wallis rank sum test	0	0	0	0		-5
Devosia			3	Kruskal-Wallis rank sum test	0	0	0	0		-5
Dysgonomonas			3	Kruskal-Wallis rank sum test	0	0	0	0		-5
Escherichia/Shigella			3	Kruskal-Wallis rank sum test	0	0	0	0		-5
Eubacterium			3	Kruskal-Wallis rank sum test	0	0	0	0		-5
Finegoldia			3	Kruskal-Wallis rank sum test	0	0	0	0		-5
Flavobacteriaceae Unclassified			3	Kruskal-Wallis rank sum test	0	0	0	0		-5
Flavobacterium			3	Kruskal-Wallis rank sum test	0	0	0	0		-5
Flavonifractor			3	Kruskal-Wallis rank sum test	0	0	0	0		-5
Fusicatenibacter			3	Kruskal-Wallis rank sum test	0	0	0	0		-5
Fusobacteriaceae Unclassified			3	Kruskal-Wallis rank sum test	0	0	0	0		-5
Fusobacterium			3	Kruskal-Wallis rank sum test	0	0	0	0		-5
Gemella			3	Kruskal-Wallis rank sum test	0	0	0	0		-5
Gemmata			3	Kruskal-Wallis rank sum test	0	0	0	0		-5
Geobacillus			3	Kruskal-Wallis rank sum test	0	0	0	0		-5
Granulicatella			3	Kruskal-Wallis rank sum test	0	0	0	0		-5
Janthinobacterium			3	Kruskal-Wallis rank sum test	0	0	0	0		-5
Lactobacillaceae Unclassified			3	Kruskal-Wallis rank sum test	0	0	0	0		-5
Lactobacillales Unclassified			3	Kruskal-Wallis rank sum test	0	0	0	0		-5
Lactococcus			3	Kruskal-Wallis rank sum test	0	0	0	0		-5
Leptotrichia			3	Kruskal-Wallis rank sum test	0	0	0	0		-5
Listeria			3	Kruskal-Wallis rank sum test	0	0	0	0		-5
Lysobacter			3	Kruskal-Wallis rank sum test	0	0	0	0		-5
Mannheimia			3	Kruskal-Wallis rank sum test	0	0	0	0		-5
Marmoricola			3	Kruskal-Wallis rank sum test	0	0	0	0		-5
Methylobacterium			3	Kruskal-Wallis rank sum test	0	0	0	0		-5
Morganella			3	Kruskal-Wallis rank sum test	0	0	0	0		-5
Mucispirillum			3	Kruskal-Wallis rank sum test	0	0	0	0		-5
Neisseria			3	Kruskal-Wallis rank sum test	0	0	0	0		-5
Neisseriaceae Unclassified			3	Kruskal-Wallis rank sum test	0	0	0	0		-5
Paraprevotella			3	Kruskal-Wallis rank sum test	0	0	0	0		-5
Parvimonas			3	Kruskal-Wallis rank sum test	0	0	0	0		-5
Pectinatus			3	Kruskal-Wallis rank sum test	0	0	0	0		-5
Peptoniphilus			3	Kruskal-Wallis rank sum test	0	0	0	0		-5
Peptostreptococcus			3	Kruskal-Wallis rank sum test	0	0	0	0		-5
Phocaeicola			3	Kruskal-Wallis rank sum test	0	0	0	0		-5
Phyllobacterium			3	Kruskal-Wallis rank sum test	0	0	0	0		-5
Proteobacteria Unclassified			3	Kruskal-Wallis rank sum test	0	0	0	0		-5
Proteus			3	Kruskal-Wallis rank sum test	0	0	0	0		-5
Pseudomonas			3	Kruskal-Wallis rank sum test	0	0	0	0		-5
Ralstonia			3	Kruskal-Wallis rank sum test	0	0	0	0		-5
Roseburia			3	Kruskal-Wallis rank sum test	0	0	0	0		-5
Rothia			3	Kruskal-Wallis rank sum test	0	0	0	0		-5
Senegalimassilia			3	Kruskal-Wallis rank sum test	0	0	0	0		-5
Sphingomonas			3	Kruskal-Wallis rank sum test	0	0	0	0		-5
Stenotrophomonas			3	Kruskal-Wallis rank sum test	0	0	0	0		-5
Stomatobaculum			3	Kruskal-Wallis rank sum test	0	0	0	0		-5
Succiniclasticum			3	Kruskal-Wallis rank sum test	0	0	0	0		-5
Succinivibrio			3	Kruskal-Wallis rank sum test	0	0	0	0		-5
Terrisporobacter			3	Kruskal-Wallis rank sum test	0	0	0	0		-5
Veillonellaceae Unclassified			3	Kruskal-Wallis rank sum test	0	0	0	0		-5
Verrucomicrobia Unclassified			3	Kruskal-Wallis rank sum test	0	0	0	0		-5
Weissella			3	Kruskal-Wallis rank sum test	0	0	0	0		-5
Bacteroidales Unclassified	26.663	6.92729e-06	3	Kruskal-Wallis rank sum test	0	0.019	0	0	0.000429492	-1
Bifidobacterium	23.874	2.65396e-05	3	Kruskal-Wallis rank sum test	0.0335	0.0005	0	0.016	0.00056043	-1
Clostridiales Unclassified	23.316	3.46987e-05	3	Kruskal-Wallis rank sum test	0	0.0135	0.001	0	0.00056043	-1
Unclassified	23.2303	3.61568e-05	3	Kruskal-Wallis rank sum test	0	0.0125	0	0	0.00056043	-1
Bacteroides	22.7587	4.53409e-05	3	Kruskal-Wallis rank sum test	0.5405	0.068	0.619	0.718	0.000562227	-1
Porphyromonadaceae Unclassified	21.963	6.63967e-05	3	Kruskal-Wallis rank sum test	0.0015	0.57	0.001	0.006	0.000686099	-1
Alistipes	20.309	0.000146464	3	Kruskal-Wallis rank sum test	0	0.1105	0	0	0.00129725	-1
Ruminococcus	19.8026	0.000186507	3	Kruskal-Wallis rank sum test	0	0.004	0	0	0.00144543	-1
Ruminococcaceae Unclassified	19.2176	0.000246487	3	Kruskal-Wallis rank sum test	0	0.0095	0.0015	0	0.00169802	-1
Lactobacillus	17.1021	0.000673392	3	Kruskal-Wallis rank sum test	0.036	0.022	0.004	0.032	0.00417503	-1
Enterobacteriaceae Unclassified	12.6895	0.00535849	3	Kruskal-Wallis rank sum test	0.1885	0.0015	0.003	0.174	0.0302024	-1
Akkermansia	9.93753	0.0191047	3	Kruskal-Wallis rank sum test	0	0.0035	0.1075	0.038	0.0937715	-1
Firmicutes Unclassified	9.87471	0.0196618	3	Kruskal-Wallis rank sum test	0	0.001	0	0	0.0937715	-1
Clostridium XlVa	9.57853	0.0225105	3	Kruskal-Wallis rank sum test	0	0.001	0	0.002	0.0996892	-1
Enterococcus	9.21983	0.0265065	3	Kruskal-Wallis rank sum test	0	0	0	0	0.10956	-1
Anaeroplasma	9.05374	0.0285849	3	Kruskal-Wallis rank sum test	0	0	0	0	0.110766	-1
Olsenella	8.80784	0.0319579	3	Kruskal-Wallis rank sum test	0.003	0	0	0.001	0.116552	-1
Blautia	8.20832	0.041897	3	Kruskal-Wallis rank sum test	0	0	0	0.011	0.144312	-1
Turicibacter	7.13115	0.0678329	3	Kruskal-Wallis rank sum test	0.0205	0.0475	0.009	0	0.22135	-1
Erysipelotrichaceae Unclassified	6.81135	0.0781601	3	Kruskal-Wallis rank sum test	0.002	0.001	0.0055	0	0.242296	-1
Acetatifactor	6.63278	0.0845707	3	Kruskal-Wallis rank sum test	0	0.002	0	0	0.24547	-1
Butyricicoccus	6.56582	0.0871024	3	Kruskal-Wallis rank sum test	0	0	0.0005	0	0.24547	-1
Oscillibacter	6.36037	0.0953347	3	Kruskal-Wallis rank sum test	0	0.001	0	0	0.256989	-1
Enterorhabdus	5.30048	0.151071	3	Kruskal-Wallis rank sum test	0	0	0	0.001	0.390268	-1
Acidaminococcus	1.58333	0.663175	3	Kruskal-Wallis rank sum test	0	0	0	0	0.712969	-1
Aerococcus	2.875	0.411302	3	Kruskal-Wallis rank sum test	0	0	0	0	0.712969	-1
Alloprevotella	1.58333	0.663175	3	Kruskal-Wallis rank sum test	0	0	0	0	0.712969	-1
Anaerofustis	2.1	0.551913	3	Kruskal-Wallis rank sum test	0	0	0	0	0.712969	-1
Bilophila	2.1	0.551913	3	Kruskal-Wallis rank sum test	0	0	0	0	0.712969	-1
Bradyrhizobium	1.58333	0.663175	3	Kruskal-Wallis rank sum test	0	0	0	0	0.712969	-1
Burkholderia	1.58333	0.663175	3	Kruskal-Wallis rank sum test	0	0	0	0	0.712969	-1
Butyricimonas	1.58333	0.663175	3	Kruskal-Wallis rank sum test	0	0	0	0	0.712969	-1
Clostridia Unclassified	1.58333	0.663175	3	Kruskal-Wallis rank sum test	0	0	0	0	0.712969	-1
Clostridium XlVb	3.62962	0.304336	3	Kruskal-Wallis rank sum test	0	0	0	0	0.712969	-1
Clostridium XVIII	2.1	0.551913	3	Kruskal-Wallis rank sum test	0	0	0	0	0.712969	-1
Coriobacteriaceae Unclassified	3.24405	0.355506	3	Kruskal-Wallis rank sum test	0	0	0	0	0.712969	-1
Dorea	1.56667	0.666971	3	Kruskal-Wallis rank sum test	0	0	0	0	0.712969	-1
Faecalibacterium	2.875	0.411302	3	Kruskal-Wallis rank sum test	0	0	0	0	0.712969	-1
Fusobacteriaceae Unclassified	1.58333	0.663175	3	Kruskal-Wallis rank sum test	0	0	0	0	0.712969	-1
Fusobacterium	1.58333	0.663175	3	Kruskal-Wallis rank sum test	0	0	0	0	0.712969	-1
Gemmata	1.58333	0.663175	3	Kruskal-Wallis rank sum test	0	0	0	0	0.712969	-1
Lachnospiraceae Unclassified	2.64939	0.448897	3	Kruskal-Wallis rank sum test	0.03	0.0495	0.0275	0.001	0.712969	-1
Morganella	1.58333	0.663175	3	Kruskal-Wallis rank sum test	0	0	0	0	0.712969	-1
Odoribacter	2.1	0.551913	3	Kruskal-Wallis rank sum test	0	0	0	0	0.712969	-1
Parabacteroides	3.41807	0.331545	3	Kruskal-Wallis rank sum test	0	0	0	0	0.712969	-1
Peptostreptococcaceae Unclassified	1.58333	0.663175	3	Kruskal-Wallis rank sum test	0	0	0	0	0.712969	-1
Phascolarctobacterium	2.875	0.411302	3	Kruskal-Wallis rank sum test	0	0	0	0	0.712969	-1
Phenylobacterium	1.58333	0.663175	3	Kruskal-Wallis rank sum test	0	0	0	0	0.712969	-1
Prevotella	1.58333	0.663175	3	Kruskal-Wallis rank sum test	0	0	0	0	0.712969	-1
Pseudoflavonifractor	2.30494	0.511575	3	Kruskal-Wallis rank sum test	0	0	0	0	0.712969	-1
Pseudomonas	3.27222	0.351528	3	Kruskal-Wallis rank sum test	0	0	0	0	0.712969	-1
Ralstonia	2.875	0.411302	3	Kruskal-Wallis rank sum test	0	0	0	0	0.712969	-1
Roseburia	1.58333	0.663175	3	Kruskal-Wallis rank sum test	0	0	0	0	0.712969	-1
Ruminococcus2	2.875	0.411302	3	Kruskal-Wallis rank sum test	0	0	0	0	0.712969	-1
Staphylococcus	2.875	0.411302	3	Kruskal-Wallis rank sum test	0	0	0	0	0.712969	-1
Succinivibrio	1.58333	0.663175	3	Kruskal-Wallis rank sum test	0	0	0	0	0.712969	-1
Terrisporobacter	1.58333	0.663175	3	Kruskal-Wallis rank sum test	0	0	0	0	0.712969	-1
Veillonella	2.1	0.551913	3	Kruskal-Wallis rank sum test	0	0	0	0	0.712969	-1
Clostridium IV	1.4931	0.683863	3	Kruskal-Wallis rank sum test	0	0	0	0	0.718636	-1
Anaerostipes	1.31667	0.725179	3	Kruskal-Wallis rank sum test	0	0	0	0	0.747963	-1
Comamonadaceae Unclassified	1.27155	0.735899	3	Kruskal-Wallis rank sum test	0	0	0	0	0.747963	-1
Streptococcus	0.814245	0.846057	3	Kruskal-Wallis rank sum test	0	0	0	0	0.846057	-1
Acetitomaculum			3	Kruskal-Wallis rank sum test	0	0	0	0		-1
Acetobacteraceae Unclassified			3	Kruskal-Wallis rank sum test	0	0	0	0		-1
Acidaminococcaceae Unclassified			3	Kruskal-Wallis rank sum test	0	0	0	0		-1
Actinobacillus			3	Kruskal-Wallis rank sum test	0	0	0	0		-1
Actinomyces			3	Kruskal-Wallis rank sum test	0	0	0	0		-1
Actinomycetales Unclassified			3	Kruskal-Wallis rank sum test	0	0	0	0		-1
Aestuariispira			3	Kruskal-Wallis rank sum test	0	0	0	0		-1
Alphaproteobacteria Unclassified			3	Kruskal-Wallis rank sum test	0	0	0	0		-1
Anaerotruncus			3	Kruskal-Wallis rank sum test	0	0	0	0		-1
Atopobium			3	Kruskal-Wallis rank sum test	0	0	0	0		-1
Atopostipes			3	Kruskal-Wallis rank sum test	0	0	0	0		-1
Aurantimonadaceae Unclassified			3	Kruskal-Wallis rank sum test	0	0	0	0		-1
Bacillaceae 1 Unclassified			3	Kruskal-Wallis rank sum test	0	0	0	0		-1
Bacillales Unclassified			3	Kruskal-Wallis rank sum test	0	0	0	0		-1
Bacilli Unclassified			3	Kruskal-Wallis rank sum test	0	0	0	0		-1
Bacillus			3	Kruskal-Wallis rank sum test	0	0	0	0		-1
Bacteroidetes Unclassified			3	Kruskal-Wallis rank sum test	0	0	0	0		-1
Barnesiella			3	Kruskal-Wallis rank sum test	0	0	0	0		-1
Betaproteobacteria Unclassified			3	Kruskal-Wallis rank sum test	0	0	0	0		-1
Bifidobacteriaceae Unclassified			3	Kruskal-Wallis rank sum test	0	0	0	0		-1
Brachybacterium			3	Kruskal-Wallis rank sum test	0	0	0	0		-1
Brucellaceae Unclassified			3	Kruskal-Wallis rank sum test	0	0	0	0		-1
Burkholderiales Unclassified			3	Kruskal-Wallis rank sum test	0	0	0	0		-1
Butyrivibrio			3	Kruskal-Wallis rank sum test	0	0	0	0		-1
Campylobacter			3	Kruskal-Wallis rank sum test	0	0	0	0		-1
Carnobacteriaceae Unclassified			3	Kruskal-Wallis rank sum test	0	0	0	0		-1
Catonella			3	Kruskal-Wallis rank sum test	0	0	0	0		-1
Chitinophagaceae Unclassified			3	Kruskal-Wallis rank sum test	0	0	0	0		-1
Cloacibacillus			3	Kruskal-Wallis rank sum test	0	0	0	0		-1
Cloacibacterium			3	Kruskal-Wallis rank sum test	0	0	0	0		-1
Clostridiaceae 1 Unclassified			3	Kruskal-Wallis rank sum test	0	0	0	0		-1
Clostridiales Incertae Sedis XIII Unclassified			3	Kruskal-Wallis rank sum test	0	0	0	0		-1
Clostridium sensu stricto			3	Kruskal-Wallis rank sum test	0	0	0	0		-1
Clostridium XI			3	Kruskal-Wallis rank sum test	0	0	0	0		-1
Collinsella			3	Kruskal-Wallis rank sum test	0	0	0	0		-1
Corynebacterium			3	Kruskal-Wallis rank sum test	0	0	0	0		-1
Curvibacter			3	Kruskal-Wallis rank sum test	0	0	0	0		-1
Cystobacter			3	Kruskal-Wallis rank sum test	0	0	0	0		-1
Desulfovibrio			3	Kruskal-Wallis rank sum test	0	0	0	0		-1
Devosia			3	Kruskal-Wallis rank sum test	0	0	0	0		-1
Dialister			3	Kruskal-Wallis rank sum test	0	0	0	0		-1
Dysgonomonas			3	Kruskal-Wallis rank sum test	0	0	0	0		-1
Escherichia/Shigella			3	Kruskal-Wallis rank sum test	0	0	0	0		-1
Eubacterium			3	Kruskal-Wallis rank sum test	0	0	0	0		-1
Finegoldia			3	Kruskal-Wallis rank sum test	0	0	0	0		-1
Flavobacteriaceae Unclassified			3	Kruskal-Wallis rank sum test	0	0	0	0		-1
Flavobacterium			3	Kruskal-Wallis rank sum test	0	0	0	0		-1
Flavonifractor			3	Kruskal-Wallis rank sum test	0	0	0	0		-1
Fusicatenibacter			3	Kruskal-Wallis rank sum test	0	0	0	0		-1
Gemella			3	Kruskal-Wallis rank sum test	0	0	0	0		-1
Geobacillus			3	Kruskal-Wallis rank sum test	0	0	0	0		-1
Granulicatella			3	Kruskal-Wallis rank sum test	0	0	0	0		-1
Hungatella			3	Kruskal-Wallis rank sum test	0	0	0	0		-1
Hyphomicrobium			3	Kruskal-Wallis rank sum test	0	0	0	0		-1
Janthinobacterium			3	Kruskal-Wallis rank sum test	0	0	0	0		-1
Jeotgalicoccus			3	Kruskal-Wallis rank sum test	0	0	0	0		-1
Lactobacillaceae Unclassified			3	Kruskal-Wallis rank sum test	0	0	0	0		-1
Lactobacillales Unclassified			3	Kruskal-Wallis rank sum test	0	0	0	0		-1
Lactococcus			3	Kruskal-Wallis rank sum test	0	0	0	0		-1
Leptotrichia			3	Kruskal-Wallis rank sum test	0	0	0	0		-1
Listeria			3	Kruskal-Wallis rank sum test	0	0	0	0		-1
Lysobacter			3	Kruskal-Wallis rank sum test	0	0	0	0		-1
Mannheimia			3	Kruskal-Wallis rank sum test	0	0	0	0		-1
Marmoricola			3	Kruskal-Wallis rank sum test	0	0	0	0		-1
Megasphaera			3	Kruskal-Wallis rank sum test	0	0	0	0		-1
Methylobacterium			3	Kruskal-Wallis rank sum test	0	0	0	0		-1
Mucispirillum			3	Kruskal-Wallis rank sum test	0	0	0	0		-1
Neisseria			3	Kruskal-Wallis rank sum test	0	0	0	0		-1
Neisseriaceae Unclassified			3	Kruskal-Wallis rank sum test	0	0	0	0		-1
Paraprevotella			3	Kruskal-Wallis rank sum test	0	0	0	0		-1
Parasutterella			3	Kruskal-Wallis rank sum test	0	0	0	0		-1
Parvimonas			3	Kruskal-Wallis rank sum test	0	0	0	0		-1
Pasteurellaceae Unclassified			3	Kruskal-Wallis rank sum test	0	0	0	0		-1
Pectinatus			3	Kruskal-Wallis rank sum test	0	0	0	0		-1
Peptoniphilus			3	Kruskal-Wallis rank sum test	0	0	0	0		-1
Peptostreptococcus			3	Kruskal-Wallis rank sum test	0	0	0	0		-1
Phocaeicola			3	Kruskal-Wallis rank sum test	0	0	0	0		-1
Phyllobacteriaceae Unclassified			3	Kruskal-Wallis rank sum test	0	0	0	0		-1
Phyllobacterium			3	Kruskal-Wallis rank sum test	0	0	0	0		-1
Porphyromonas			3	Kruskal-Wallis rank sum test	0	0	0	0		-1
Proteobacteria Unclassified			3	Kruskal-Wallis rank sum test	0	0	0	0		-1
Proteus			3	Kruskal-Wallis rank sum test	0	0	0	0		-1
Pyramidobacter			3	Kruskal-Wallis rank sum test	0	0	0	0		-1
Romboutsia			3	Kruskal-Wallis rank sum test	0	0	0	0		-1
Rothia			3	Kruskal-Wallis rank sum test	0	0	0	0		-1
Senegalimassilia			3	Kruskal-Wallis rank sum test	0	0	0	0		-1
Sphingomonas			3	Kruskal-Wallis rank sum test	0	0	0	0		-1
Stenotrophomonas			3	Kruskal-Wallis rank sum test	0	0	0	0		-1
Stomatobaculum			3	Kruskal-Wallis rank sum test	0	0	0	0		-1
Subdoligranulum			3	Kruskal-Wallis rank sum test	0	0	0	0		-1
Succiniclasticum			3	Kruskal-Wallis rank sum test	0	0	0	0		-1
Sutterella			3	Kruskal-Wallis rank sum test	0	0	0	0		-1
Veillonellaceae Unclassified			3	Kruskal-Wallis rank sum test	0	0	0	0		-1
Verrucomicrobia Unclassified			3	Kruskal-Wallis rank sum test	0	0	0	0		-1
Weissella			3	Kruskal-Wallis rank sum test	0	0	0	0		-1
Bacteroides	18.5036	0.00034624	3	Kruskal-Wallis rank sum test	0.565	0.002	0.82	0.028	0.00900224	0
Enterobacteriaceae Unclassified	18.636	0.000325104	3	Kruskal-Wallis rank sum test	0.183	0.953	0.0145	0.947	0.00900224	0
Bifidobacterium	15.4154	0.00149396	3	Kruskal-Wallis rank sum test	0.0085	0	0	0	0.0191276	0
Lachnospiraceae Unclassified	15.6855	0.0013154	3	Kruskal-Wallis rank sum test	0.0655	0.001	0.0285	0.002	0.0191276	0
Turicibacter	14.9738	0.00183919	3	Kruskal-Wallis rank sum test	0.044	0	0.01	0	0.0191276	0
Lactobacillus	11.7656	0.00823069	3	Kruskal-Wallis rank sum test	0.0155	0.0415	0.007	0.005	0.0713327	0
Butyricicoccus	9.93182	0.0191547	3	Kruskal-Wallis rank sum test	0	0	0.001	0	0.142292	0
Clostridiales Unclassified	9.0248	0.0289629	3	Kruskal-Wallis rank sum test	0	0	0.001	0	0.188259	0
Alloprevotella	6.66667	0.0833163	3	Kruskal-Wallis rank sum test	0	0	0	0	0.347078	0
Erysipelotrichaceae Unclassified	6.56154	0.0872668	3	Kruskal-Wallis rank sum test	0.0005	0	0.004	0	0.347078	0
Parvimonas	6.66667	0.0833163	3	Kruskal-Wallis rank sum test	0	0	0	0	0.347078	0
Phascolarctobacterium	6.66667	0.0833163	3	Kruskal-Wallis rank sum test	0	0	0	0	0.347078	0
Porphyromonadaceae Unclassified	6.40601	0.0934439	3	Kruskal-Wallis rank sum test	0.0015	0	0.0025	0.005	0.347078	0
Ruminococcaceae Unclassified	7.08333	0.0692886	3	Kruskal-Wallis rank sum test	0.0005	0	0.0005	0	0.347078	0
Akkermansia	5.61717	0.131796	3	Kruskal-Wallis rank sum test	0.001	0	0.061	0.001	0.43489	0
Anaerotruncus	4.75	0.191046	3	Kruskal-Wallis rank sum test	0	0	0	0	0.43489	0
Eubacterium	4.75	0.191046	3	Kruskal-Wallis rank sum test	0	0	0	0	0.43489	0
Fusicatenibacter	4.75	0.191046	3	Kruskal-Wallis rank sum test	0	0	0	0	0.43489	0
Hungatella	4.75	0.191046	3	Kruskal-Wallis rank sum test	0	0	0	0	0.43489	0
Odoribacter	4.75	0.191046	3	Kruskal-Wallis rank sum test	0	0	0	0	0.43489	0
Olsenella	4.73386	0.192355	3	Kruskal-Wallis rank sum test	0	0	0	0	0.43489	0
Peptostreptococcaceae Unclassified	4.75	0.191046	3	Kruskal-Wallis rank sum test	0	0	0	0	0.43489	0
Roseburia	4.75	0.191046	3	Kruskal-Wallis rank sum test	0	0	0	0	0.43489	0
Anaerostipes	3.92045	0.270183	3	Kruskal-Wallis rank sum test	0	0	0	0	0.520352	0
Blautia	3.92045	0.270183	3	Kruskal-Wallis rank sum test	0	0	0	0	0.520352	0
Clostridium XlVa	3.93801	0.268236	3	Kruskal-Wallis rank sum test	0	0	0.0015	0	0.520352	0
Lactobacillales Unclassified	3.92857	0.269281	3	Kruskal-Wallis rank sum test	0	0	0	0	0.520352	0
Alistipes	1.9418	0.584574	3	Kruskal-Wallis rank sum test	0	0	0	0	0.63541	0
Anaeroplasma	1.875	0.598752	3	Kruskal-Wallis rank sum test	0	0	0	0	0.63541	0
Bacteroidales Unclassified	2.55682	0.46511	3	Kruskal-Wallis rank sum test	0	0	0	0	0.63541	0
Barnesiella	1.875	0.598752	3	Kruskal-Wallis rank sum test	0	0	0	0	0.63541	0
Cloacibacillus	1.875	0.598752	3	Kruskal-Wallis rank sum test	0	0	0	0	0.63541	0
Clostridiaceae 1 Unclassified	1.875	0.598752	3	Kruskal-Wallis rank sum test	0	0	0	0	0.63541	0
Clostridium IV	2.42262	0.489438	3	Kruskal-Wallis rank sum test	0	0	0	0	0.63541	0
Enterococcus	2.55682	0.46511	3	Kruskal-Wallis rank sum test	0	0	0	0	0.63541	0
Enterorhabdus	1.875	0.598752	3	Kruskal-Wallis rank sum test	0	0	0	0	0.63541	0
Escherichia/Shigella	1.875	0.598752	3	Kruskal-Wallis rank sum test	0	0	0	0	0.63541	0
Flavobacterium	1.875	0.598752	3	Kruskal-Wallis rank sum test	0	0	0	0	0.63541	0
Fusobacterium	2.42262	0.489438	3	Kruskal-Wallis rank sum test	0	0	0	0	0.63541	0
Megasphaera	1.875	0.598752	3	Kruskal-Wallis rank sum test	0	0	0	0	0.63541	0
Morganella	1.875	0.598752	3	Kruskal-Wallis rank sum test	0	0	0	0	0.63541	0
Oscillibacter	1.875	0.598752	3	Kruskal-Wallis rank sum test	0	0	0	0	0.63541	0
Romboutsia	2.42262	0.489438	3	Kruskal-Wallis rank sum test	0	0	0	0	0.63541	0
Ruminococcus	1.875	0.598752	3	Kruskal-Wallis rank sum test	0	0	0	0	0.63541	0
Ruminococcus2	1.875	0.598752	3	Kruskal-Wallis rank sum test	0	0	0	0	0.63541	0
Staphylococcus	1.875	0.598752	3	Kruskal-Wallis rank sum test	0	0	0	0	0.63541	0
Streptococcus	3.2625	0.352896	3	Kruskal-Wallis rank sum test	0	0	0.0005	0	0.63541	0
Unclassified	1.875	0.598752	3	Kruskal-Wallis rank sum test	0	0	0	0	0.63541	0
Veillonella	2.55682	0.46511	3	Kruskal-Wallis rank sum test	0	0	0	0	0.63541	0
Coriobacteriaceae Unclassified	1.19408	0.754425	3	Kruskal-Wallis rank sum test	0	0	0	0	0.784602	0
Bilophila	0.920455	0.820489	3	Kruskal-Wallis rank sum test	0	0	0	0	0.820489	0
Parabacteroides	0.927233	0.818851	3	Kruskal-Wallis rank sum test	0	0	0	0	0.820489	0
Acetatifactor			3	Kruskal-Wallis rank sum test	0	0	0	0		0
Acetitomaculum			3	Kruskal-Wallis rank sum test	0	0	0	0		0
Acetobacteraceae Unclassified			3	Kruskal-Wallis rank sum test	0	0	0	0		0
Acidaminococcaceae Unclassified			3	Kruskal-Wallis rank sum test	0	0	0	0		0
Acidaminococcus			3	Kruskal-Wallis rank sum test	0	0	0	0		0
Actinobacillus			3	Kruskal-Wallis rank sum test	0	0	0	0		0
Actinomyces			3	Kruskal-Wallis rank sum test	0	0	0	0		0
Actinomycetales Unclassified			3	Kruskal-Wallis rank sum test	0	0	0	0		0
Aerococcus			3	Kruskal-Wallis rank sum test	0	0	0	0		0
Aestuariispira			3	Kruskal-Wallis rank sum test	0	0	0	0		0
Alphaproteobacteria Unclassified			3	Kruskal-Wallis rank sum test	0	0	0	0		0
Anaerofustis			3	Kruskal-Wallis rank sum test	0	0	0	0		0
Atopobium			3	Kruskal-Wallis rank sum test	0	0	0	0		0
Atopostipes			3	Kruskal-Wallis rank sum test	0	0	0	0		0
Aurantimonadaceae Unclassified			3	Kruskal-Wallis rank sum test	0	0	0	0		0
Bacillaceae 1 Unclassified			3	Kruskal-Wallis rank sum test	0	0	0	0		0
Bacillales Unclassified			3	Kruskal-Wallis rank sum test	0	0	0	0		0
Bacilli Unclassified			3	Kruskal-Wallis rank sum test	0	0	0	0		0
Bacillus			3	Kruskal-Wallis rank sum test	0	0	0	0		0
Bacteroidetes Unclassified			3	Kruskal-Wallis rank sum test	0	0	0	0		0
Betaproteobacteria Unclassified			3	Kruskal-Wallis rank sum test	0	0	0	0		0
Bifidobacteriaceae Unclassified			3	Kruskal-Wallis rank sum test	0	0	0	0		0
Brachybacterium			3	Kruskal-Wallis rank sum test	0	0	0	0		0
Bradyrhizobium			3	Kruskal-Wallis rank sum test	0	0	0	0		0
Brucellaceae Unclassified			3	Kruskal-Wallis rank sum test	0	0	0	0		0
Burkholderia			3	Kruskal-Wallis rank sum test	0	0	0	0		0
Burkholderiales Unclassified			3	Kruskal-Wallis rank sum test	0	0	0	0		0
Butyricimonas			3	Kruskal-Wallis rank sum test	0	0	0	0		0
Butyrivibrio			3	Kruskal-Wallis rank sum test	0	0	0	0		0
Campylobacter			3	Kruskal-Wallis rank sum test	0	0	0	0		0
Carnobacteriaceae Unclassified			3	Kruskal-Wallis rank sum test	0	0	0	0		0
Catonella			3	Kruskal-Wallis rank sum test	0	0	0	0		0
Chitinophagaceae Unclassified			3	Kruskal-Wallis rank sum test	0	0	0	0		0
Cloacibacterium			3	Kruskal-Wallis rank sum test	0	0	0	0		0
Clostridia Unclassified			3	Kruskal-Wallis rank sum test	0	0	0	0		0
Clostridiales Incertae Sedis XIII Unclassified			3	Kruskal-Wallis rank sum test	0	0	0	0		0
Clostridium sensu stricto			3	Kruskal-Wallis rank sum test	0	0	0	0		0
Clostridium XI			3	Kruskal-Wallis rank sum test	0	0	0	0		0
Clostridium XlVb			3	Kruskal-Wallis rank sum test	0	0	0	0		0
Clostridium XVIII			3	Kruskal-Wallis rank sum test	0	0	0	0		0
Collinsella			3	Kruskal-Wallis rank sum test	0	0	0	0		0
Comamonadaceae Unclassified			3	Kruskal-Wallis rank sum test	0	0	0	0		0
Corynebacterium			3	Kruskal-Wallis rank sum test	0	0	0	0		0
Curvibacter			3	Kruskal-Wallis rank sum test	0	0	0	0		0
Cystobacter			3	Kruskal-Wallis rank sum test	0	0	0	0		0
Desulfovibrio			3	Kruskal-Wallis rank sum test	0	0	0	0		0
Devosia			3	Kruskal-Wallis rank sum test	0	0	0	0		0
Dialister			3	Kruskal-Wallis rank sum test	0	0	0	0		0
Dorea			3	Kruskal-Wallis rank sum test	0	0	0	0		0
Dysgonomonas			3	Kruskal-Wallis rank sum test	0	0	0	0		0
Faecalibacterium			3	Kruskal-Wallis rank sum test	0	0	0	0		0
Finegoldia			3	Kruskal-Wallis rank sum test	0	0	0	0		0
Firmicutes Unclassified			3	Kruskal-Wallis rank sum test	0	0	0	0		0
Flavobacteriaceae Unclassified			3	Kruskal-Wallis rank sum test	0	0	0	0		0
Flavonifractor			3	Kruskal-Wallis rank sum test	0	0	0	0		0
Fusobacteriaceae Unclassified			3	Kruskal-Wallis rank sum test	0	0	0	0		0
Gemella			3	Kruskal-Wallis rank sum test	0	0	0	0		0
Gemmata			3	Kruskal-Wallis rank sum test	0	0	0	0		0
Geobacillus			3	Kruskal-Wallis rank sum test	0	0	0	0		0
Granulicatella			3	Kruskal-Wallis rank sum test	0	0	0	0		0
Hyphomicrobium			3	Kruskal-Wallis rank sum test	0	0	0	0		0
Janthinobacterium			3	Kruskal-Wallis rank sum test	0	0	0	0		0
Jeotgalicoccus			3	Kruskal-Wallis rank sum test	0	0	0	0		0
Lactobacillaceae Unclassified			3	Kruskal-Wallis rank sum test	0	0	0	0		0
Lactococcus			3	Kruskal-Wallis rank sum test	0	0	0	0		0
Leptotrichia			3	Kruskal-Wallis rank sum test	0	0	0	0		0
Listeria			3	Kruskal-Wallis rank sum test	0	0	0	0		0
Lysobacter			3	Kruskal-Wallis rank sum test	0	0	0	0		0
Mannheimia			3	Kruskal-Wallis rank sum test	0	0	0	0		0
Marmoricola			3	Kruskal-Wallis rank sum test	0	0	0	0		0
Methylobacterium			3	Kruskal-Wallis rank sum test	0	0	0	0		0
Mucispirillum			3	Kruskal-Wallis rank sum test	0	0	0	0		0
Neisseria			3	Kruskal-Wallis rank sum test	0	0	0	0		0
Neisseriaceae Unclassified			3	Kruskal-Wallis rank sum test	0	0	0	0		0
Paraprevotella			3	Kruskal-Wallis rank sum test	0	0	0	0		0
Parasutterella			3	Kruskal-Wallis rank sum test	0	0	0	0		0
Pasteurellaceae Unclassified			3	Kruskal-Wallis rank sum test	0	0	0	0		0
Pectinatus			3	Kruskal-Wallis rank sum test	0	0	0	0		0
Peptoniphilus			3	Kruskal-Wallis rank sum test	0	0	0	0		0
Peptostreptococcus			3	Kruskal-Wallis rank sum test	0	0	0	0		0
Phenylobacterium			3	Kruskal-Wallis rank sum test	0	0	0	0		0
Phocaeicola			3	Kruskal-Wallis rank sum test	0	0	0	0		0
Phyllobacteriaceae Unclassified			3	Kruskal-Wallis rank sum test	0	0	0	0		0
Phyllobacterium			3	Kruskal-Wallis rank sum test	0	0	0	0		0
Porphyromonas			3	Kruskal-Wallis rank sum test	0	0	0	0		0
Prevotella			3	Kruskal-Wallis rank sum test	0	0	0	0		0
Proteobacteria Unclassified			3	Kruskal-Wallis rank sum test	0	0	0	0		0
Proteus			3	Kruskal-Wallis rank sum test	0	0	0	0		0
Pseudoflavonifractor			3	Kruskal-Wallis rank sum test	0	0	0	0		0
Pseudomonas			3	Kruskal-Wallis rank sum test	0	0	0	0		0
Pyramidobacter			3	Kruskal-Wallis rank sum test	0	0	0	0		0
Ralstonia			3	Kruskal-Wallis rank sum test	0	0	0	0		0
Rothia			3	Kruskal-Wallis rank sum test	0	0	0	0		0
Senegalimassilia			3	Kruskal-Wallis rank sum test	0	0	0	0		0
Sphingomonas			3	Kruskal-Wallis rank sum test	0	0	0	0		0
Stenotrophomonas			3	Kruskal-Wallis rank sum test	0	0	0	0		0
Stomatobaculum			3	Kruskal-Wallis rank sum test	0	0	0	0		0
Subdoligranulum			3	Kruskal-Wallis rank sum test	0	0	0	0		0
Succiniclasticum			3	Kruskal-Wallis rank sum test	0	0	0	0		0
Succinivibrio			3	Kruskal-Wallis rank sum test	0	0	0	0		0
Sutterella			3	Kruskal-Wallis rank sum test	0	0	0	0		0
Terrisporobacter			3	Kruskal-Wallis rank sum test	0	0	0	0		0
Veillonellaceae Unclassified			3	Kruskal-Wallis rank sum test	0	0	0	0		0
Verrucomicrobia Unclassified			3	Kruskal-Wallis rank sum test	0	0	0	0		0
Weissella			3	Kruskal-Wallis rank sum test	0	0	0	0		0
Bacteroides	28.7458	2.53251e-06	3	Kruskal-Wallis rank sum test	0.586	0.001	0.515	0.012	5.31827e-05	1
Peptostreptococcaceae Unclassified	29.4188	1.82858e-06	3	Kruskal-Wallis rank sum test	0.016	0.177	0	0.003	5.31827e-05	1
Enterobacteriaceae Unclassified	27.3384	4.99988e-06	3	Kruskal-Wallis rank sum test	0.177	0.674	0.002	0.8835	6.99983e-05	1
Butyricicoccus	21.3946	8.71658e-05	3	Kruskal-Wallis rank sum test	0	0	0.0025	0	0.000813954	1
Lactobacillus	21.1006	0.00010033	3	Kruskal-Wallis rank sum test	0.025	0.101	0.0225	0.0515	0.000813954	1
Ruminococcaceae Unclassified	20.7921	0.000116279	3	Kruskal-Wallis rank sum test	0	0.002	0.0075	0.0015	0.000813954	1
Olsenella	19.851	0.000182246	3	Kruskal-Wallis rank sum test	0	0	0.002	0	0.00109348	1
Chitinophagaceae Unclassified	19	0.000273399	3	Kruskal-Wallis rank sum test	0	0	0	0.0005	0.00143534	1
Turicibacter	15.8699	0.00120582	3	Kruskal-Wallis rank sum test	0.07	0	0.0315	0	0.00562716	1
Lachnospiraceae Unclassified	15.0299	0.0017913	3	Kruskal-Wallis rank sum test	0.046	0.003	0.1105	0.001	0.00752346	1
Clostridiales Unclassified	14.4237	0.0023817	3	Kruskal-Wallis rank sum test	0	0	0.0025	0	0.00909376	1
Alistipes	10.581	0.0142216	3	Kruskal-Wallis rank sum test	0	0	0	0.001	0.0480995	1
Blautia	10.4813	0.0148879	3	Kruskal-Wallis rank sum test	0	0	0	0.0325	0.0480995	1
Akkermansia	9.79176	0.0204218	3	Kruskal-Wallis rank sum test	0	0.001	0.15	0.006	0.0612654	1
Acetatifactor	9.47368	0.023613	3	Kruskal-Wallis rank sum test	0	0	0	0	0.0615372	1
Bacteroidales Unclassified	9.35651	0.0249079	3	Kruskal-Wallis rank sum test	0	0	0	0.0005	0.0615372	1
Pseudoflavonifractor	9.495	0.0233846	3	Kruskal-Wallis rank sum test	0	0	0	0	0.0615372	1
Erysipelotrichaceae Unclassified	9.23088	0.0263736	3	Kruskal-Wallis rank sum test	0.002	0.001	0.0115	0	0.0615385	1
Coriobacteriaceae Unclassified	9.09137	0.0281004	3	Kruskal-Wallis rank sum test	0	0	0.0005	0	0.0621167	1
Dorea	6.7676	0.0796858	3	Kruskal-Wallis rank sum test	0	0	0	0	0.159372	1
Porphyromonadaceae Unclassified	6.82307	0.0777562	3	Kruskal-Wallis rank sum test	0	0.001	0	0.002	0.159372	1
Lactobacillales Unclassified	6.56757	0.0870356	3	Kruskal-Wallis rank sum test	0	0	0	0	0.159556	1
Phascolarctobacterium	6.5587	0.0873759	3	Kruskal-Wallis rank sum test	0	0	0	0	0.159556	1
Enterorhabdus	5.40171	0.144637	3	Kruskal-Wallis rank sum test	0	0	0.0005	0	0.253115	1
Oscillibacter	3.75543	0.289113	3	Kruskal-Wallis rank sum test	0	0	0	0.003	0.485709	1
Clostridium XlVa	3.02111	0.388382	3	Kruskal-Wallis rank sum test	0	0	0	0.0015	0.587438	1
Firmicutes Unclassified	3	0.391625	3	Kruskal-Wallis rank sum test	0	0	0	0	0.587438	1
Ruminococcus	3	0.391625	3	Kruskal-Wallis rank sum test	0	0	0	0	0.587438	1
Dysgonomonas	2.07692	0.556595	3	Kruskal-Wallis rank sum test	0	0	0	0	0.667915	1
Faecalibacterium	2.07692	0.556595	3	Kruskal-Wallis rank sum test	0	0	0	0	0.667915	1
Odoribacter	2.07692	0.556595	3	Kruskal-Wallis rank sum test	0	0	0	0	0.667915	1
Parasutterella	2.07692	0.556595	3	Kruskal-Wallis rank sum test	0	0	0	0	0.667915	1
Prevotella	2.07692	0.556595	3	Kruskal-Wallis rank sum test	0	0	0	0	0.667915	1
Unclassified	2.1095	0.549993	3	Kruskal-Wallis rank sum test	0	0	0	0	0.667915	1
Veillonella	2.0991	0.552095	3	Kruskal-Wallis rank sum test	0	0	0	0	0.667915	1
Bifidobacterium	1.92013	0.589149	3	Kruskal-Wallis rank sum test	0	0.001	0	0.0005	0.676297	1
Escherichia/Shigella	1.88889	0.595785	3	Kruskal-Wallis rank sum test	0	0	0	0	0.676297	1
Devosia	1.66667	0.64437	3	Kruskal-Wallis rank sum test	0	0	0	0	0.676588	1
Enterococcus	1.66667	0.64437	3	Kruskal-Wallis rank sum test	0	0	0	0	0.676588	1
Pectinatus	1.66667	0.64437	3	Kruskal-Wallis rank sum test	0	0	0	0	0.676588	1
Clostridium XlVb	1.57895	0.664173	3	Kruskal-Wallis rank sum test	0	0	0	0	0.680372	1
Clostridium IV	0.883316	0.829452	3	Kruskal-Wallis rank sum test	0	0	0	0	0.829452	1
Acetitomaculum			3	Kruskal-Wallis rank sum test	0	0	0	0		1
Acetobacteraceae Unclassified			3	Kruskal-Wallis rank sum test	0	0	0	0		1
Acidaminococcaceae Unclassified			3	Kruskal-Wallis rank sum test	0	0	0	0		1
Acidaminococcus			3	Kruskal-Wallis rank sum test	0	0	0	0		1
Actinobacillus			3	Kruskal-Wallis rank sum test	0	0	0	0		1
Actinomyces			3	Kruskal-Wallis rank sum test	0	0	0	0		1
Actinomycetales Unclassified			3	Kruskal-Wallis rank sum test	0	0	0	0		1
Aerococcus			3	Kruskal-Wallis rank sum test	0	0	0	0		1
Aestuariispira			3	Kruskal-Wallis rank sum test	0	0	0	0		1
Alloprevotella			3	Kruskal-Wallis rank sum test	0	0	0	0		1
Alphaproteobacteria Unclassified			3	Kruskal-Wallis rank sum test	0	0	0	0		1
Anaerofustis			3	Kruskal-Wallis rank sum test	0	0	0	0		1
Anaeroplasma			3	Kruskal-Wallis rank sum test	0	0	0	0		1
Anaerostipes			3	Kruskal-Wallis rank sum test	0	0	0	0		1
Anaerotruncus			3	Kruskal-Wallis rank sum test	0	0	0	0		1
Atopobium			3	Kruskal-Wallis rank sum test	0	0	0	0		1
Atopostipes			3	Kruskal-Wallis rank sum test	0	0	0	0		1
Aurantimonadaceae Unclassified			3	Kruskal-Wallis rank sum test	0	0	0	0		1
Bacillaceae 1 Unclassified			3	Kruskal-Wallis rank sum test	0	0	0	0		1
Bacillales Unclassified			3	Kruskal-Wallis rank sum test	0	0	0	0		1
Bacilli Unclassified			3	Kruskal-Wallis rank sum test	0	0	0	0		1
Bacillus			3	Kruskal-Wallis rank sum test	0	0	0	0		1
Bacteroidetes Unclassified			3	Kruskal-Wallis rank sum test	0	0	0	0		1
Barnesiella			3	Kruskal-Wallis rank sum test	0	0	0	0		1
Betaproteobacteria Unclassified			3	Kruskal-Wallis rank sum test	0	0	0	0		1
Bifidobacteriaceae Unclassified			3	Kruskal-Wallis rank sum test	0	0	0	0		1
Bilophila			3	Kruskal-Wallis rank sum test	0	0	0	0		1
Brachybacterium			3	Kruskal-Wallis rank sum test	0	0	0	0		1
Bradyrhizobium			3	Kruskal-Wallis rank sum test	0	0	0	0		1
Brucellaceae Unclassified			3	Kruskal-Wallis rank sum test	0	0	0	0		1
Burkholderia			3	Kruskal-Wallis rank sum test	0	0	0	0		1
Burkholderiales Unclassified			3	Kruskal-Wallis rank sum test	0	0	0	0		1
Butyricimonas			3	Kruskal-Wallis rank sum test	0	0	0	0		1
Butyrivibrio			3	Kruskal-Wallis rank sum test	0	0	0	0		1
Campylobacter			3	Kruskal-Wallis rank sum test	0	0	0	0		1
Carnobacteriaceae Unclassified			3	Kruskal-Wallis rank sum test	0	0	0	0		1
Catonella			3	Kruskal-Wallis rank sum test	0	0	0	0		1
Cloacibacillus			3	Kruskal-Wallis rank sum test	0	0	0	0		1
Cloacibacterium			3	Kruskal-Wallis rank sum test	0	0	0	0		1
Clostridia Unclassified			3	Kruskal-Wallis rank sum test	0	0	0	0		1
Clostridiaceae 1 Unclassified			3	Kruskal-Wallis rank sum test	0	0	0	0		1
Clostridiales Incertae Sedis XIII Unclassified			3	Kruskal-Wallis rank sum test	0	0	0	0		1
Clostridium sensu stricto			3	Kruskal-Wallis rank sum test	0	0	0	0		1
Clostridium XI			3	Kruskal-Wallis rank sum test	0	0	0	0		1
Clostridium XVIII			3	Kruskal-Wallis rank sum test	0	0	0	0		1
Collinsella			3	Kruskal-Wallis rank sum test	0	0	0	0		1
Comamonadaceae Unclassified			3	Kruskal-Wallis rank sum test	0	0	0	0		1
Corynebacterium			3	Kruskal-Wallis rank sum test	0	0	0	0		1
Curvibacter			3	Kruskal-Wallis rank sum test	0	0	0	0		1
Cystobacter			3	Kruskal-Wallis rank sum test	0	0	0	0		1
Desulfovibrio			3	Kruskal-Wallis rank sum test	0	0	0	0		1
Dialister			3	Kruskal-Wallis rank sum test	0	0	0	0		1
Eubacterium			3	Kruskal-Wallis rank sum test	0	0	0	0		1
Finegoldia			3	Kruskal-Wallis rank sum test	0	0	0	0		1
Flavobacteriaceae Unclassified			3	Kruskal-Wallis rank sum test	0	0	0	0		1
Flavobacterium			3	Kruskal-Wallis rank sum test	0	0	0	0		1
Flavonifractor			3	Kruskal-Wallis rank sum test	0	0	0	0		1
Fusicatenibacter			3	Kruskal-Wallis rank sum test	0	0	0	0		1
Fusobacteriaceae Unclassified			3	Kruskal-Wallis rank sum test	0	0	0	0		1
Fusobacterium			3	Kruskal-Wallis rank sum test	0	0	0	0		1
Gemella			3	Kruskal-Wallis rank sum test	0	0	0	0		1
Gemmata			3	Kruskal-Wallis rank sum test	0	0	0	0		1
Geobacillus			3	Kruskal-Wallis rank sum test	0	0	0	0		1
Granulicatella			3	Kruskal-Wallis rank sum test	0	0	0	0		1
Hungatella			3	Kruskal-Wallis rank sum test	0	0	0	0		1
Hyphomicrobium			3	Kruskal-Wallis rank sum test	0	0	0	0		1
Janthinobacterium			3	Kruskal-Wallis rank sum test	0	0	0	0		1
Jeotgalicoccus			3	Kruskal-Wallis rank sum test	0	0	0	0		1
Lactobacillaceae Unclassified			3	Kruskal-Wallis rank sum test	0	0	0	0		1
Lactococcus			3	Kruskal-Wallis rank sum test	0	0	0	0		1
Leptotrichia			3	Kruskal-Wallis rank sum test	0	0	0	0		1
Listeria			3	Kruskal-Wallis rank sum test	0	0	0	0		1
Lysobacter			3	Kruskal-Wallis rank sum test	0	0	0	0		1
Mannheimia			3	Kruskal-Wallis rank sum test	0	0	0	0		1
Marmoricola			3	Kruskal-Wallis rank sum test	0	0	0	0		1
Megasphaera			3	Kruskal-Wallis rank sum test	0	0	0	0		1
Methylobacterium			3	Kruskal-Wallis rank sum test	0	0	0	0		1
Morganella			3	Kruskal-Wallis rank sum test	0	0	0	0		1
Mucispirillum			3	Kruskal-Wallis rank sum test	0	0	0	0		1
Neisseria			3	Kruskal-Wallis rank sum test	0	0	0	0		1
Neisseriaceae Unclassified			3	Kruskal-Wallis rank sum test	0	0	0	0		1
Parabacteroides			3	Kruskal-Wallis rank sum test	0	0	0	0		1
Paraprevotella			3	Kruskal-Wallis rank sum test	0	0	0	0		1
Parvimonas			3	Kruskal-Wallis rank sum test	0	0	0	0		1
Pasteurellaceae Unclassified			3	Kruskal-Wallis rank sum test	0	0	0	0		1
Peptoniphilus			3	Kruskal-Wallis rank sum test	0	0	0	0		1
Peptostreptococcus			3	Kruskal-Wallis rank sum test	0	0	0	0		1
Phenylobacterium			3	Kruskal-Wallis rank sum test	0	0	0	0		1
Phocaeicola			3	Kruskal-Wallis rank sum test	0	0	0	0		1
Phyllobacteriaceae Unclassified			3	Kruskal-Wallis rank sum test	0	0	0	0		1
Phyllobacterium			3	Kruskal-Wallis rank sum test	0	0	0	0		1
Porphyromonas			3	Kruskal-Wallis rank sum test	0	0	0	0		1
Proteobacteria Unclassified			3	Kruskal-Wallis rank sum test	0	0	0	0		1
Proteus			3	Kruskal-Wallis rank sum test	0	0	0	0		1
Pseudomonas			3	Kruskal-Wallis rank sum test	0	0	0	0		1
Pyramidobacter			3	Kruskal-Wallis rank sum test	0	0	0	0		1
Ralstonia			3	Kruskal-Wallis rank sum test	0	0	0	0		1
Romboutsia			3	Kruskal-Wallis rank sum test	0	0	0	0		1
Roseburia			3	Kruskal-Wallis rank sum test	0	0	0	0		1
Rothia			3	Kruskal-Wallis rank sum test	0	0	0	0		1
Ruminococcus2			3	Kruskal-Wallis rank sum test	0	0	0	0		1
Senegalimassilia			3	Kruskal-Wallis rank sum test	0	0	0	0		1
Sphingomonas			3	Kruskal-Wallis rank sum test	0	0	0	0		1
Staphylococcus			3	Kruskal-Wallis rank sum test	0	0	0	0		1
Stenotrophomonas			3	Kruskal-Wallis rank sum test	0	0	0	0		1
Stomatobaculum			3	Kruskal-Wallis rank sum test	0	0	0	0		1
Streptococcus			3	Kruskal-Wallis rank sum test	0	0	0	0		1
Subdoligranulum			3	Kruskal-Wallis rank sum test	0	0	0	0		1
Succiniclasticum			3	Kruskal-Wallis rank sum test	0	0	0	0		1
Succinivibrio			3	Kruskal-Wallis rank sum test	0	0	0	0		1
Sutterella			3	Kruskal-Wallis rank sum test	0	0	0	0		1
Terrisporobacter			3	Kruskal-Wallis rank sum test	0	0	0	0		1
Veillonellaceae Unclassified			3	Kruskal-Wallis rank sum test	0	0	0	0		1
Verrucomicrobia Unclassified			3	Kruskal-Wallis rank sum test	0	0	0	0		1
Weissella			3	Kruskal-Wallis rank sum test	0	0	0	0		1
Bifidobacterium	18.5576	9.33844e-05	2	Kruskal-Wallis rank sum test	0.001	0.0095	0		0.00569645	2
Bacteroides	16.0332	0.000329933	2	Kruskal-Wallis rank sum test	0.613	0.0025	0.718		0.00735763	2
Enterobacteriaceae Unclassified	15.8486	0.000361851	2	Kruskal-Wallis rank sum test	0.1295	0.214	0.002		0.00735763	2
Turicibacter	13.5651	0.00113337	2	Kruskal-Wallis rank sum test	0.0285	0	0.015		0.0172839	2
Ruminococcaceae Unclassified	12.8395	0.00162904	2	Kruskal-Wallis rank sum test	0	0.0475	0.008		0.0198743	2
Peptostreptococcaceae Unclassified	11.9859	0.00249634	2	Kruskal-Wallis rank sum test	0.0135	0.0815	0		0.0253794	2
Clostridiales Unclassified	9.05616	0.0108014	2	Kruskal-Wallis rank sum test	0.0005	0	0.001		0.0859759	2
Clostridium XlVa	8.55788	0.0138573	2	Kruskal-Wallis rank sum test	0	0.0075	0.004		0.0859759	2
Hungatella	8.33333	0.0155039	2	Kruskal-Wallis rank sum test	0	0	0		0.0859759	2
Lachnospiraceae Unclassified	8.60381	0.0135427	2	Kruskal-Wallis rank sum test	0.022	0.1875	0.094		0.0859759	2
Parabacteroides	8.34783	0.0153919	2	Kruskal-Wallis rank sum test	0	0	0		0.0859759	2
Lactobacillus	8.04007	0.0179523	2	Kruskal-Wallis rank sum test	0.0185	0.0395	0.008		0.0912577	2
Butyricicoccus	7.45968	0.0239967	2	Kruskal-Wallis rank sum test	0	0.0005	0.001		0.111116	2
Coriobacteriaceae Unclassified	7.2	0.0273237	2	Kruskal-Wallis rank sum test	0	0.0005	0		0.111116	2
Pseudoflavonifractor	7.23773	0.0268131	2	Kruskal-Wallis rank sum test	0	0.001	0		0.111116	2
Clostridium XlVb	7.01143	0.0300254	2	Kruskal-Wallis rank sum test	0	0.0005	0		0.114472	2
Erysipelotrichaceae Unclassified	6.00242	0.049727	2	Kruskal-Wallis rank sum test	0.0025	0.001	0.003		0.178432	2
Dorea	4.91029	0.0858506	2	Kruskal-Wallis rank sum test	0	0	0		0.290938	2
Enterococcus	4.73804	0.0935722	2	Kruskal-Wallis rank sum test	0	0	0		0.300416	2
Bacillus	4	0.135335	2	Kruskal-Wallis rank sum test	0	0	0		0.375248	2
Lactobacillales Unclassified	4	0.135335	2	Kruskal-Wallis rank sum test	0	0	0		0.375248	2
Ruminococcus2	4	0.135335	2	Kruskal-Wallis rank sum test	0	0	0		0.375248	2
Clostridium IV	3.09091	0.213215	2	Kruskal-Wallis rank sum test	0	0	0		0.565483	2
Porphyromonadaceae Unclassified	2.93651	0.230327	2	Kruskal-Wallis rank sum test	0.0015	0	0.063		0.585415	2
Bradyrhizobium	2.125	0.345591	2	Kruskal-Wallis rank sum test	0	0	0		0.638819	2
Burkholderia	2.125	0.345591	2	Kruskal-Wallis rank sum test	0	0	0		0.638819	2
Chitinophagaceae Unclassified	2.125	0.345591	2	Kruskal-Wallis rank sum test	0	0	0		0.638819	2
Firmicutes Unclassified	2.26087	0.322893	2	Kruskal-Wallis rank sum test	0	0	0		0.638819	2
Methylobacterium	2.125	0.345591	2	Kruskal-Wallis rank sum test	0	0	0		0.638819	2
Phenylobacterium	2.125	0.345591	2	Kruskal-Wallis rank sum test	0	0	0		0.638819	2
Phyllobacterium	2.125	0.345591	2	Kruskal-Wallis rank sum test	0	0	0		0.638819	2
Pseudomonas	2.125	0.345591	2	Kruskal-Wallis rank sum test	0	0	0		0.638819	2
Streptococcus	2.25694	0.323527	2	Kruskal-Wallis rank sum test	0	0	0		0.638819	2
Blautia	2.05933	0.357127	2	Kruskal-Wallis rank sum test	0	0	0		0.640728	2
Acetatifactor	1.40426	0.495529	2	Kruskal-Wallis rank sum test	0	0	0		0.645244	2
Actinobacillus	1.08333	0.581778	2	Kruskal-Wallis rank sum test	0	0	0		0.645244	2
Aerococcus	1.08333	0.581778	2	Kruskal-Wallis rank sum test	0	0	0		0.645244	2
Aestuariispira	1.08333	0.581778	2	Kruskal-Wallis rank sum test	0	0	0		0.645244	2
Alloprevotella	1.08333	0.581778	2	Kruskal-Wallis rank sum test	0	0	0		0.645244	2
Anaerotruncus	1.08333	0.581778	2	Kruskal-Wallis rank sum test	0	0	0		0.645244	2
Bacteroidales Unclassified	1.08333	0.581778	2	Kruskal-Wallis rank sum test	0	0	0		0.645244	2
Bacteroidetes Unclassified	1.08333	0.581778	2	Kruskal-Wallis rank sum test	0	0	0		0.645244	2
Corynebacterium	1.08333	0.581778	2	Kruskal-Wallis rank sum test	0	0	0		0.645244	2
Dialister	1.08333	0.581778	2	Kruskal-Wallis rank sum test	0	0	0		0.645244	2
Enterorhabdus	1.67857	0.432019	2	Kruskal-Wallis rank sum test	0	0	0		0.645244	2
Escherichia/Shigella	1.08333	0.581778	2	Kruskal-Wallis rank sum test	0	0	0		0.645244	2
Fusobacterium	1.6087	0.44738	2	Kruskal-Wallis rank sum test	0	0	0		0.645244	2
Megasphaera	1.08333	0.581778	2	Kruskal-Wallis rank sum test	0	0	0		0.645244	2
Parasutterella	1.08333	0.581778	2	Kruskal-Wallis rank sum test	0	0	0		0.645244	2
Pasteurellaceae Unclassified	1.08333	0.581778	2	Kruskal-Wallis rank sum test	0	0	0		0.645244	2
Prevotella	1.63281	0.442018	2	Kruskal-Wallis rank sum test	0	0	0		0.645244	2
Roseburia	1.08333	0.581778	2	Kruskal-Wallis rank sum test	0	0	0		0.645244	2
Ruminococcus	1.08333	0.581778	2	Kruskal-Wallis rank sum test	0	0	0		0.645244	2
Staphylococcus	1.6087	0.44738	2	Kruskal-Wallis rank sum test	0	0	0		0.645244	2
Veillonella	1.55	0.460704	2	Kruskal-Wallis rank sum test	0	0	0		0.645244	2
Oscillibacter	0.80746	0.667824	2	Kruskal-Wallis rank sum test	0	0	0		0.727452	2
Phascolarctobacterium	0.630435	0.72963	2	Kruskal-Wallis rank sum test	0	0	0		0.780832	2
Alistipes	0.564656	0.754026	2	Kruskal-Wallis rank sum test	0	0	0		0.793028	2
Akkermansia	0.465795	0.792235	2	Kruskal-Wallis rank sum test	0.03	0.1265	0.061		0.80856	2
Faecalibacterium	0.425	0.80856	2	Kruskal-Wallis rank sum test	0	0	0		0.80856	2
Unclassified	0.425	0.80856	2	Kruskal-Wallis rank sum test	0	0	0		0.80856	2
Acetitomaculum			2	Kruskal-Wallis rank sum test	0	0	0			2
Acetobacteraceae Unclassified			2	Kruskal-Wallis rank sum test	0	0	0			2
Acidaminococcaceae Unclassified			2	Kruskal-Wallis rank sum test	0	0	0			2
Acidaminococcus			2	Kruskal-Wallis rank sum test	0	0	0			2
Actinomyces			2	Kruskal-Wallis rank sum test	0	0	0			2
Actinomycetales Unclassified			2	Kruskal-Wallis rank sum test	0	0	0			2
Alphaproteobacteria Unclassified			2	Kruskal-Wallis rank sum test	0	0	0			2
Anaerofustis			2	Kruskal-Wallis rank sum test	0	0	0			2
Anaeroplasma			2	Kruskal-Wallis rank sum test	0	0	0			2
Anaerostipes			2	Kruskal-Wallis rank sum test	0	0	0			2
Atopobium			2	Kruskal-Wallis rank sum test	0	0	0			2
Atopostipes			2	Kruskal-Wallis rank sum test	0	0	0			2
Aurantimonadaceae Unclassified			2	Kruskal-Wallis rank sum test	0	0	0			2
Bacillaceae 1 Unclassified			2	Kruskal-Wallis rank sum test	0	0	0			2
Bacillales Unclassified			2	Kruskal-Wallis rank sum test	0	0	0			2
Bacilli Unclassified			2	Kruskal-Wallis rank sum test	0	0	0			2
Barnesiella			2	Kruskal-Wallis rank sum test	0	0	0			2
Betaproteobacteria Unclassified			2	Kruskal-Wallis rank sum test	0	0	0			2
Bifidobacteriaceae Unclassified			2	Kruskal-Wallis rank sum test	0	0	0			2
Bilophila			2	Kruskal-Wallis rank sum test	0	0	0			2
Brachybacterium			2	Kruskal-Wallis rank sum test	0	0	0			2
Brucellaceae Unclassified			2	Kruskal-Wallis rank sum test	0	0	0			2
Burkholderiales Unclassified			2	Kruskal-Wallis rank sum test	0	0	0			2
Butyricimonas			2	Kruskal-Wallis rank sum test	0	0	0			2
Butyrivibrio			2	Kruskal-Wallis rank sum test	0	0	0			2
Campylobacter			2	Kruskal-Wallis rank sum test	0	0	0			2
Carnobacteriaceae Unclassified			2	Kruskal-Wallis rank sum test	0	0	0			2
Catonella			2	Kruskal-Wallis rank sum test	0	0	0			2
Cloacibacillus			2	Kruskal-Wallis rank sum test	0	0	0			2
Cloacibacterium			2	Kruskal-Wallis rank sum test	0	0	0			2
Clostridia Unclassified			2	Kruskal-Wallis rank sum test	0	0	0			2
Clostridiaceae 1 Unclassified			2	Kruskal-Wallis rank sum test	0	0	0			2
Clostridiales Incertae Sedis XIII Unclassified			2	Kruskal-Wallis rank sum test	0	0	0			2
Clostridium sensu stricto			2	Kruskal-Wallis rank sum test	0	0	0			2
Clostridium XI			2	Kruskal-Wallis rank sum test	0	0	0			2
Clostridium XVIII			2	Kruskal-Wallis rank sum test	0	0	0			2
Collinsella			2	Kruskal-Wallis rank sum test	0	0	0			2
Comamonadaceae Unclassified			2	Kruskal-Wallis rank sum test	0	0	0			2
Curvibacter			2	Kruskal-Wallis rank sum test	0	0	0			2
Cystobacter			2	Kruskal-Wallis rank sum test	0	0	0			2
Desulfovibrio			2	Kruskal-Wallis rank sum test	0	0	0			2
Devosia			2	Kruskal-Wallis rank sum test	0	0	0			2
Dysgonomonas			2	Kruskal-Wallis rank sum test	0	0	0			2
Eubacterium			2	Kruskal-Wallis rank sum test	0	0	0			2
Finegoldia			2	Kruskal-Wallis rank sum test	0	0	0			2
Flavobacteriaceae Unclassified			2	Kruskal-Wallis rank sum test	0	0	0			2
Flavobacterium			2	Kruskal-Wallis rank sum test	0	0	0			2
Flavonifractor			2	Kruskal-Wallis rank sum test	0	0	0			2
Fusicatenibacter			2	Kruskal-Wallis rank sum test	0	0	0			2
Fusobacteriaceae Unclassified			2	Kruskal-Wallis rank sum test	0	0	0			2
Gemella			2	Kruskal-Wallis rank sum test	0	0	0			2
Gemmata			2	Kruskal-Wallis rank sum test	0	0	0			2
Geobacillus			2	Kruskal-Wallis rank sum test	0	0	0			2
Granulicatella			2	Kruskal-Wallis rank sum test	0	0	0			2
Hyphomicrobium			2	Kruskal-Wallis rank sum test	0	0	0			2
Janthinobacterium			2	Kruskal-Wallis rank sum test	0	0	0			2
Jeotgalicoccus			2	Kruskal-Wallis rank sum test	0	0	0			2
Lactobacillaceae Unclassified			2	Kruskal-Wallis rank sum test	0	0	0			2
Lactococcus			2	Kruskal-Wallis rank sum test	0	0	0			2
Leptotrichia			2	Kruskal-Wallis rank sum test	0	0	0			2
Listeria			2	Kruskal-Wallis rank sum test	0	0	0			2
Lysobacter			2	Kruskal-Wallis rank sum test	0	0	0			2
Mannheimia			2	Kruskal-Wallis rank sum test	0	0	0			2
Marmoricola			2	Kruskal-Wallis rank sum test	0	0	0			2
Morganella			2	Kruskal-Wallis rank sum test	0	0	0			2
Mucispirillum			2	Kruskal-Wallis rank sum test	0	0	0			2
Neisseria			2	Kruskal-Wallis rank sum test	0	0	0			2
Neisseriaceae Unclassified			2	Kruskal-Wallis rank sum test	0	0	0			2
Odoribacter			2	Kruskal-Wallis rank sum test	0	0	0			2
Olsenella			2	Kruskal-Wallis rank sum test	0	0	0			2
Paraprevotella			2	Kruskal-Wallis rank sum test	0	0	0			2
Parvimonas			2	Kruskal-Wallis rank sum test	0	0	0			2
Pectinatus			2	Kruskal-Wallis rank sum test	0	0	0			2
Peptoniphilus			2	Kruskal-Wallis rank sum test	0	0	0			2
Peptostreptococcus			2	Kruskal-Wallis rank sum test	0	0	0			2
Phocaeicola			2	Kruskal-Wallis rank sum test	0	0	0			2
Phyllobacteriaceae Unclassified			2	Kruskal-Wallis rank sum test	0	0	0			2
Porphyromonas			2	Kruskal-Wallis rank sum test	0	0	0			2
Proteobacteria Unclassified			2	Kruskal-Wallis rank sum test	0	0	0			2
Proteus			2	Kruskal-Wallis rank sum test	0	0	0			2
Pyramidobacter			2	Kruskal-Wallis rank sum test	0	0	0			2
Ralstonia			2	Kruskal-Wallis rank sum test	0	0	0			2
Romboutsia			2	Kruskal-Wallis rank sum test	0	0	0			2
Rothia			2	Kruskal-Wallis rank sum test	0	0	0			2
Senegalimassilia			2	Kruskal-Wallis rank sum test	0	0	0			2
Sphingomonas			2	Kruskal-Wallis rank sum test	0	0	0			2
Stenotrophomonas			2	Kruskal-Wallis rank sum test	0	0	0			2
Stomatobaculum			2	Kruskal-Wallis rank sum test	0	0	0			2
Subdoligranulum			2	Kruskal-Wallis rank sum test	0	0	0			2
Succiniclasticum			2	Kruskal-Wallis rank sum test	0	0	0			2
Succinivibrio			2	Kruskal-Wallis rank sum test	0	0	0			2
Sutterella			2	Kruskal-Wallis rank sum test	0	0	0			2
Terrisporobacter			2	Kruskal-Wallis rank sum test	0	0	0			2
Veillonellaceae Unclassified			2	Kruskal-Wallis rank sum test	0	0	0			2
Verrucomicrobia Unclassified			2	Kruskal-Wallis rank sum test	0	0	0			2
Weissella			2	Kruskal-Wallis rank sum test	0	0	0			2
Ruminococcaceae Unclassified	30.9906	8.5392e-07	3	Kruskal-Wallis rank sum test	0	0.05	0.008	0	3.67186e-05	3
Clostridium XlVa	24.3071	2.1551e-05	3	Kruskal-Wallis rank sum test	0	0.004	0	0	0.000463347	3
Bifidobacterium	21.8042	7.16442e-05	3	Kruskal-Wallis rank sum test	0	0.0065	0	0	0.0010269	3
Clostridium XlVb	19.8643	0.000181093	3	Kruskal-Wallis rank sum test	0	0.006	0	0	0.0015574	3
Enterobacteriaceae Unclassified	20.0859	0.000162922	3	Kruskal-Wallis rank sum test	0.166	0.0795	0.001	0.505	0.0015574	3
Butyricicoccus	17.6336	0.00052341	3	Kruskal-Wallis rank sum test	0	0.0015	0.002	0	0.00375111	3
Lachnospiraceae Unclassified	17.1621	0.000654507	3	Kruskal-Wallis rank sum test	0.0265	0.103	0.137	0.003	0.00402054	3
Pseudoflavonifractor	16.0652	0.0010996	3	Kruskal-Wallis rank sum test	0	0.001	0	0	0.00591035	3
Peptostreptococcaceae Unclassified	15.4969	0.00143766	3	Kruskal-Wallis rank sum test	0.0045	0.005	0	0	0.00686884	3
Bacteroides	14.522	0.00227425	3	Kruskal-Wallis rank sum test	0.608	0.0045	0.55	0.456	0.00977928	3
Alistipes	13.4463	0.00376449	3	Kruskal-Wallis rank sum test	0	0	0	0.001	0.0134894	3
Clostridium IV	13.568	0.00355631	3	Kruskal-Wallis rank sum test	0	0	0	0	0.0134894	3
Akkermansia	13.1794	0.00426431	3	Kruskal-Wallis rank sum test	0.0065	0.3905	0.075	0.001	0.014105	3
Oscillibacter	10.1634	0.0172274	3	Kruskal-Wallis rank sum test	0	0.0015	0	0	0.0529126	3
Erysipelotrichaceae Unclassified	9.41049	0.024303	3	Kruskal-Wallis rank sum test	0	0	0.004	0	0.0696685	3
Turicibacter	8.90008	0.0306494	3	Kruskal-Wallis rank sum test	0.009	0.008	0.024	0	0.0823701	3
Acetatifactor	8.71572	0.0333193	3	Kruskal-Wallis rank sum test	0	0	0.001	0	0.0842782	3
Anaerostipes	6.3	0.0978927	3	Kruskal-Wallis rank sum test	0	0	0	0	0.217807	3
Blautia	6.15634	0.104247	3	Kruskal-Wallis rank sum test	0	0	0	0.018	0.217807	3
Clostridiales Unclassified	6.13578	0.105188	3	Kruskal-Wallis rank sum test	0	0.001	0.001	0	0.217807	3
Coriobacteriaceae Unclassified	5.90152	0.116501	3	Kruskal-Wallis rank sum test	0	0	0	0	0.217807	3
Dorea	5.93071	0.11503	3	Kruskal-Wallis rank sum test	0	0	0	0	0.217807	3
Unclassified	6.02597	0.110354	3	Kruskal-Wallis rank sum test	0	0	0	0	0.217807	3
Porphyromonadaceae Unclassified	4.9478	0.175659	3	Kruskal-Wallis rank sum test	0	0.004	0.001	0.003	0.314723	3
Firmicutes Unclassified	4.19424	0.241239	3	Kruskal-Wallis rank sum test	0	0	0	0	0.414931	3
Pasteurellaceae Unclassified	4.09756	0.25112	3	Kruskal-Wallis rank sum test	0	0	0	0	0.415314	3
Lactobacillus	3.14746	0.369443	3	Kruskal-Wallis rank sum test	0.0155	0.0285	0.026	0.013	0.569069	3
Olsenella	3.13988	0.370557	3	Kruskal-Wallis rank sum test	0	0	0	0	0.569069	3
Veillonella	2.97358	0.395717	3	Kruskal-Wallis rank sum test	0	0	0	0	0.586752	3
Anaeroplasma	2	0.572407	3	Kruskal-Wallis rank sum test	0	0	0	0	0.631115	3
Bilophila	2	0.572407	3	Kruskal-Wallis rank sum test	0	0	0	0	0.631115	3
Brucellaceae Unclassified	2	0.572407	3	Kruskal-Wallis rank sum test	0	0	0	0	0.631115	3
Enterococcus	2.10256	0.551394	3	Kruskal-Wallis rank sum test	0	0	0	0	0.631115	3
Enterorhabdus	2.32172	0.508374	3	Kruskal-Wallis rank sum test	0	0	0	0	0.631115	3
Eubacterium	2	0.572407	3	Kruskal-Wallis rank sum test	0	0	0	0	0.631115	3
Faecalibacterium	2	0.572407	3	Kruskal-Wallis rank sum test	0	0	0	0	0.631115	3
Prevotella	2.15119	0.541626	3	Kruskal-Wallis rank sum test	0	0	0	0	0.631115	3
Roseburia	2	0.572407	3	Kruskal-Wallis rank sum test	0	0	0	0	0.631115	3
Staphylococcus	2	0.572407	3	Kruskal-Wallis rank sum test	0	0	0	0	0.631115	3
Streptococcus	1.44432	0.69518	3	Kruskal-Wallis rank sum test	0	0	0	0	0.747318	3
Escherichia/Shigella	1.025	0.795203	3	Kruskal-Wallis rank sum test	0	0	0	0	0.795203	3
Parabacteroides	1.02613	0.794929	3	Kruskal-Wallis rank sum test	0	0	0	0	0.795203	3
Sutterella	1.02613	0.794929	3	Kruskal-Wallis rank sum test	0	0	0	0	0.795203	3
Acetitomaculum			3	Kruskal-Wallis rank sum test	0	0	0	0		3
Acetobacteraceae Unclassified			3	Kruskal-Wallis rank sum test	0	0	0	0		3
Acidaminococcaceae Unclassified			3	Kruskal-Wallis rank sum test	0	0	0	0		3
Acidaminococcus			3	Kruskal-Wallis rank sum test	0	0	0	0		3
Actinobacillus			3	Kruskal-Wallis rank sum test	0	0	0	0		3
Actinomyces			3	Kruskal-Wallis rank sum test	0	0	0	0		3
Actinomycetales Unclassified			3	Kruskal-Wallis rank sum test	0	0	0	0		3
Aerococcus			3	Kruskal-Wallis rank sum test	0	0	0	0		3
Aestuariispira			3	Kruskal-Wallis rank sum test	0	0	0	0		3
Alloprevotella			3	Kruskal-Wallis rank sum test	0	0	0	0		3
Alphaproteobacteria Unclassified			3	Kruskal-Wallis rank sum test	0	0	0	0		3
Anaerofustis			3	Kruskal-Wallis rank sum test	0	0	0	0		3
Anaerotruncus			3	Kruskal-Wallis rank sum test	0	0	0	0		3
Atopobium			3	Kruskal-Wallis rank sum test	0	0	0	0		3
Atopostipes			3	Kruskal-Wallis rank sum test	0	0	0	0		3
Aurantimonadaceae Unclassified			3	Kruskal-Wallis rank sum test	0	0	0	0		3
Bacillaceae 1 Unclassified			3	Kruskal-Wallis rank sum test	0	0	0	0		3
Bacillales Unclassified			3	Kruskal-Wallis rank sum test	0	0	0	0		3
Bacilli Unclassified			3	Kruskal-Wallis rank sum test	0	0	0	0		3
Bacillus			3	Kruskal-Wallis rank sum test	0	0	0	0		3
Bacteroidales Unclassified			3	Kruskal-Wallis rank sum test	0	0	0	0		3
Bacteroidetes Unclassified			3	Kruskal-Wallis rank sum test	0	0	0	0		3
Barnesiella			3	Kruskal-Wallis rank sum test	0	0	0	0		3
Betaproteobacteria Unclassified			3	Kruskal-Wallis rank sum test	0	0	0	0		3
Bifidobacteriaceae Unclassified			3	Kruskal-Wallis rank sum test	0	0	0	0		3
Brachybacterium			3	Kruskal-Wallis rank sum test	0	0	0	0		3
Bradyrhizobium			3	Kruskal-Wallis rank sum test	0	0	0	0		3
Burkholderia			3	Kruskal-Wallis rank sum test	0	0	0	0		3
Burkholderiales Unclassified			3	Kruskal-Wallis rank sum test	0	0	0	0		3
Butyricimonas			3	Kruskal-Wallis rank sum test	0	0	0	0		3
Butyrivibrio			3	Kruskal-Wallis rank sum test	0	0	0	0		3
Campylobacter			3	Kruskal-Wallis rank sum test	0	0	0	0		3
Carnobacteriaceae Unclassified			3	Kruskal-Wallis rank sum test	0	0	0	0		3
Catonella			3	Kruskal-Wallis rank sum test	0	0	0	0		3
Chitinophagaceae Unclassified			3	Kruskal-Wallis rank sum test	0	0	0	0		3
Cloacibacillus			3	Kruskal-Wallis rank sum test	0	0	0	0		3
Cloacibacterium			3	Kruskal-Wallis rank sum test	0	0	0	0		3
Clostridia Unclassified			3	Kruskal-Wallis rank sum test	0	0	0	0		3
Clostridiaceae 1 Unclassified			3	Kruskal-Wallis rank sum test	0	0	0	0		3
Clostridiales Incertae Sedis XIII Unclassified			3	Kruskal-Wallis rank sum test	0	0	0	0		3
Clostridium sensu stricto			3	Kruskal-Wallis rank sum test	0	0	0	0		3
Clostridium XI			3	Kruskal-Wallis rank sum test	0	0	0	0		3
Clostridium XVIII			3	Kruskal-Wallis rank sum test	0	0	0	0		3
Collinsella			3	Kruskal-Wallis rank sum test	0	0	0	0		3
Comamonadaceae Unclassified			3	Kruskal-Wallis rank sum test	0	0	0	0		3
Corynebacterium			3	Kruskal-Wallis rank sum test	0	0	0	0		3
Curvibacter			3	Kruskal-Wallis rank sum test	0	0	0	0		3
Cystobacter			3	Kruskal-Wallis rank sum test	0	0	0	0		3
Desulfovibrio			3	Kruskal-Wallis rank sum test	0	0	0	0		3
Devosia			3	Kruskal-Wallis rank sum test	0	0	0	0		3
Dialister			3	Kruskal-Wallis rank sum test	0	0	0	0		3
Dysgonomonas			3	Kruskal-Wallis rank sum test	0	0	0	0		3
Finegoldia			3	Kruskal-Wallis rank sum test	0	0	0	0		3
Flavobacteriaceae Unclassified			3	Kruskal-Wallis rank sum test	0	0	0	0		3
Flavobacterium			3	Kruskal-Wallis rank sum test	0	0	0	0		3
Flavonifractor			3	Kruskal-Wallis rank sum test	0	0	0	0		3
Fusicatenibacter			3	Kruskal-Wallis rank sum test	0	0	0	0		3
Fusobacteriaceae Unclassified			3	Kruskal-Wallis rank sum test	0	0	0	0		3
Fusobacterium			3	Kruskal-Wallis rank sum test	0	0	0	0		3
Gemella			3	Kruskal-Wallis rank sum test	0	0	0	0		3
Gemmata			3	Kruskal-Wallis rank sum test	0	0	0	0		3
Geobacillus			3	Kruskal-Wallis rank sum test	0	0	0	0		3
Granulicatella			3	Kruskal-Wallis rank sum test	0	0	0	0		3
Hungatella			3	Kruskal-Wallis rank sum test	0	0	0	0		3
Hyphomicrobium			3	Kruskal-Wallis rank sum test	0	0	0	0		3
Janthinobacterium			3	Kruskal-Wallis rank sum test	0	0	0	0		3
Jeotgalicoccus			3	Kruskal-Wallis rank sum test	0	0	0	0		3
Lactobacillaceae Unclassified			3	Kruskal-Wallis rank sum test	0	0	0	0		3
Lactobacillales Unclassified			3	Kruskal-Wallis rank sum test	0	0	0	0		3
Lactococcus			3	Kruskal-Wallis rank sum test	0	0	0	0		3
Leptotrichia			3	Kruskal-Wallis rank sum test	0	0	0	0		3
Listeria			3	Kruskal-Wallis rank sum test	0	0	0	0		3
Lysobacter			3	Kruskal-Wallis rank sum test	0	0	0	0		3
Mannheimia			3	Kruskal-Wallis rank sum test	0	0	0	0		3
Marmoricola			3	Kruskal-Wallis rank sum test	0	0	0	0		3
Megasphaera			3	Kruskal-Wallis rank sum test	0	0	0	0		3
Methylobacterium			3	Kruskal-Wallis rank sum test	0	0	0	0		3
Morganella			3	Kruskal-Wallis rank sum test	0	0	0	0		3
Mucispirillum			3	Kruskal-Wallis rank sum test	0	0	0	0		3
Neisseria			3	Kruskal-Wallis rank sum test	0	0	0	0		3
Neisseriaceae Unclassified			3	Kruskal-Wallis rank sum test	0	0	0	0		3
Odoribacter			3	Kruskal-Wallis rank sum test	0	0	0	0		3
Paraprevotella			3	Kruskal-Wallis rank sum test	0	0	0	0		3
Parasutterella			3	Kruskal-Wallis rank sum test	0	0	0	0		3
Parvimonas			3	Kruskal-Wallis rank sum test	0	0	0	0		3
Pectinatus			3	Kruskal-Wallis rank sum test	0	0	0	0		3
Peptoniphilus			3	Kruskal-Wallis rank sum test	0	0	0	0		3
Peptostreptococcus			3	Kruskal-Wallis rank sum test	0	0	0	0		3
Phascolarctobacterium			3	Kruskal-Wallis rank sum test	0	0	0	0		3
Phenylobacterium			3	Kruskal-Wallis rank sum test	0	0	0	0		3
Phocaeicola			3	Kruskal-Wallis rank sum test	0	0	0	0		3
Phyllobacteriaceae Unclassified			3	Kruskal-Wallis rank sum test	0	0	0	0		3
Phyllobacterium			3	Kruskal-Wallis rank sum test	0	0	0	0		3
Porphyromonas			3	Kruskal-Wallis rank sum test	0	0	0	0		3
Proteobacteria Unclassified			3	Kruskal-Wallis rank sum test	0	0	0	0		3
Proteus			3	Kruskal-Wallis rank sum test	0	0	0	0		3
Pseudomonas			3	Kruskal-Wallis rank sum test	0	0	0	0		3
Pyramidobacter			3	Kruskal-Wallis rank sum test	0	0	0	0		3
Ralstonia			3	Kruskal-Wallis rank sum test	0	0	0	0		3
Romboutsia			3	Kruskal-Wallis rank sum test	0	0	0	0		3
Rothia			3	Kruskal-Wallis rank sum test	0	0	0	0		3
Ruminococcus			3	Kruskal-Wallis rank sum test	0	0	0	0		3
Ruminococcus2			3	Kruskal-Wallis rank sum test	0	0	0	0		3
Senegalimassilia			3	Kruskal-Wallis rank sum test	0	0	0	0		3
Sphingomonas			3	Kruskal-Wallis rank sum test	0	0	0	0		3
Stenotrophomonas			3	Kruskal-Wallis rank sum test	0	0	0	0		3
Stomatobaculum			3	Kruskal-Wallis rank sum test	0	0	0	0		3
Subdoligranulum			3	Kruskal-Wallis rank sum test	0	0	0	0		3
Succiniclasticum			3	Kruskal-Wallis rank sum test	0	0	0	0		3
Succinivibrio			3	Kruskal-Wallis rank sum test	0	0	0	0		3
Terrisporobacter			3	Kruskal-Wallis rank sum test	0	0	0	0		3
Veillonellaceae Unclassified			3	Kruskal-Wallis rank sum test	0	0	0	0		3
Verrucomicrobia Unclassified			3	Kruskal-Wallis rank sum test	0	0	0	0		3
Weissella			3	Kruskal-Wallis rank sum test	0	0	0	0		3
Ruminococcaceae Unclassified	35.909	1.59391e-08	2	Kruskal-Wallis rank sum test	0	0.035	0.009		8.60712e-07	4
Clostridium XlVb	31.0727	1.78916e-07	2	Kruskal-Wallis rank sum test	0	0.003	0		4.83072e-06	4
Bacteroides	27.9005	8.73928e-07	2	Kruskal-Wallis rank sum test	0.5605	0.002	0.44		1.57307e-05	4
Bifidobacterium	24.7234	4.27941e-06	2	Kruskal-Wallis rank sum test	0	0.006	0		5.77721e-05	4
Oscillibacter	22.7633	1.1403e-05	2	Kruskal-Wallis rank sum test	0	0.004	0		0.000123152	4
Butyricicoccus	21.6533	1.98634e-05	2	Kruskal-Wallis rank sum test	0	0.002	0.003		0.00016819	4
Enterobacteriaceae Unclassified	21.467	2.18025e-05	2	Kruskal-Wallis rank sum test	0.1325	0.027	0.001		0.00016819	4
Clostridium XlVa	21.0688	2.66055e-05	2	Kruskal-Wallis rank sum test	0	0.008	0.001		0.000179587	4
Acetatifactor	16.6833	0.000238373	2	Kruskal-Wallis rank sum test	0	0.001	0		0.0012401	4
Lachnospiraceae Unclassified	16.9425	0.000209408	2	Kruskal-Wallis rank sum test	0.038	0.145	0.178		0.0012401	4
Lactobacillus	16.5673	0.000252612	2	Kruskal-Wallis rank sum test	0.027	0.047	0.017		0.0012401	4
Peptostreptococcaceae Unclassified	15.6395	0.000401721	2	Kruskal-Wallis rank sum test	0.0055	0	0		0.00180775	4
Erysipelotrichaceae Unclassified	14.6619	0.000654961	2	Kruskal-Wallis rank sum test	0.002	0	0.004		0.00272061	4
Clostridium IV	13.6867	0.00106651	2	Kruskal-Wallis rank sum test	0	0	0		0.00399552	4
Pseudoflavonifractor	13.607	0.00110987	2	Kruskal-Wallis rank sum test	0	0.001	0		0.00399552	4
Firmicutes Unclassified	13.1614	0.00138691	2	Kruskal-Wallis rank sum test	0	0	0		0.00468082	4
Clostridiales Unclassified	11.546	0.00311038	2	Kruskal-Wallis rank sum test	0	0.003	0.001		0.00988002	4
Unclassified	11.4012	0.00334399	2	Kruskal-Wallis rank sum test	0	0	0		0.010032	4
Akkermansia	10.2648	0.00590225	2	Kruskal-Wallis rank sum test	0.012	0.391	0.088		0.0167748	4
Anaeroplasma	7.29205	0.0260946	2	Kruskal-Wallis rank sum test	0	0	0		0.0704555	4
Veillonella	6.50826	0.0386143	2	Kruskal-Wallis rank sum test	0	0	0		0.099294	4
Dorea	5.80332	0.0549319	2	Kruskal-Wallis rank sum test	0	0	0		0.134833	4
Anaerostipes	4.87715	0.0872853	2	Kruskal-Wallis rank sum test	0	0	0		0.204931	4
Alistipes	3.18182	0.20374	2	Kruskal-Wallis rank sum test	0	0	0		0.333393	4
Anaerofustis	3.18182	0.20374	2	Kruskal-Wallis rank sum test	0	0	0		0.333393	4
Burkholderiales Unclassified	3.18182	0.20374	2	Kruskal-Wallis rank sum test	0	0	0		0.333393	4
Enterococcus	3.18182	0.20374	2	Kruskal-Wallis rank sum test	0	0	0		0.333393	4
Escherichia/Shigella	3.18182	0.20374	2	Kruskal-Wallis rank sum test	0	0	0		0.333393	4
Lactobacillaceae Unclassified	3.18182	0.20374	2	Kruskal-Wallis rank sum test	0	0	0		0.333393	4
Paraprevotella	3.18182	0.20374	2	Kruskal-Wallis rank sum test	0	0	0		0.333393	4
Pasteurellaceae Unclassified	3.18182	0.20374	2	Kruskal-Wallis rank sum test	0	0	0		0.333393	4
Succiniclasticum	3.18182	0.20374	2	Kruskal-Wallis rank sum test	0	0	0		0.333393	4
Sutterella	3.18182	0.20374	2	Kruskal-Wallis rank sum test	0	0	0		0.333393	4
Anaerotruncus	1.8595	0.394652	2	Kruskal-Wallis rank sum test	0	0	0		0.506306	4
Bacteroidales Unclassified	1.55556	0.459426	2	Kruskal-Wallis rank sum test	0	0	0		0.506306	4
Barnesiella	1.55556	0.459426	2	Kruskal-Wallis rank sum test	0	0	0		0.506306	4
Clostridia Unclassified	1.70588	0.42616	2	Kruskal-Wallis rank sum test	0	0	0		0.506306	4
Coriobacteriaceae Unclassified	2.18928	0.33466	2	Kruskal-Wallis rank sum test	0	0	0		0.506306	4
Dialister	1.55556	0.459426	2	Kruskal-Wallis rank sum test	0	0	0		0.506306	4
Enterorhabdus	2.12557	0.345492	2	Kruskal-Wallis rank sum test	0.0005	0	0		0.506306	4
Faecalibacterium	1.60412	0.448405	2	Kruskal-Wallis rank sum test	0	0	0		0.506306	4
Hungatella	1.55556	0.459426	2	Kruskal-Wallis rank sum test	0	0	0		0.506306	4
Listeria	1.70588	0.42616	2	Kruskal-Wallis rank sum test	0	0	0		0.506306	4
Odoribacter	1.55556	0.459426	2	Kruskal-Wallis rank sum test	0	0	0		0.506306	4
Parabacteroides	1.88513	0.389627	2	Kruskal-Wallis rank sum test	0	0	0		0.506306	4
Parasutterella	1.70588	0.42616	2	Kruskal-Wallis rank sum test	0	0	0		0.506306	4
Phascolarctobacterium	1.55556	0.459426	2	Kruskal-Wallis rank sum test	0	0	0		0.506306	4
Streptococcus	1.70588	0.42616	2	Kruskal-Wallis rank sum test	0	0	0		0.506306	4
Turicibacter	1.665	0.434961	2	Kruskal-Wallis rank sum test	0.016	0.011	0.026		0.506306	4
Megasphaera	1.39979	0.496637	2	Kruskal-Wallis rank sum test	0	0	0		0.536368	4
Olsenella	0.682997	0.710705	2	Kruskal-Wallis rank sum test	0	0	0		0.737983	4
Porphyromonadaceae Unclassified	0.664773	0.71721	2	Kruskal-Wallis rank sum test	0.001	0	0.001		0.737983	4
Prevotella	0.645053	0.724317	2	Kruskal-Wallis rank sum test	0	0	0		0.737983	4
Blautia	0.436639	0.803868	2	Kruskal-Wallis rank sum test	0	0	0		0.803868	4
Acetitomaculum			2	Kruskal-Wallis rank sum test	0	0	0			4
Acetobacteraceae Unclassified			2	Kruskal-Wallis rank sum test	0	0	0			4
Acidaminococcaceae Unclassified			2	Kruskal-Wallis rank sum test	0	0	0			4
Acidaminococcus			2	Kruskal-Wallis rank sum test	0	0	0			4
Actinobacillus			2	Kruskal-Wallis rank sum test	0	0	0			4
Actinomyces			2	Kruskal-Wallis rank sum test	0	0	0			4
Actinomycetales Unclassified			2	Kruskal-Wallis rank sum test	0	0	0			4
Aerococcus			2	Kruskal-Wallis rank sum test	0	0	0			4
Aestuariispira			2	Kruskal-Wallis rank sum test	0	0	0			4
Alloprevotella			2	Kruskal-Wallis rank sum test	0	0	0			4
Alphaproteobacteria Unclassified			2	Kruskal-Wallis rank sum test	0	0	0			4
Atopobium			2	Kruskal-Wallis rank sum test	0	0	0			4
Atopostipes			2	Kruskal-Wallis rank sum test	0	0	0			4
Aurantimonadaceae Unclassified			2	Kruskal-Wallis rank sum test	0	0	0			4
Bacillaceae 1 Unclassified			2	Kruskal-Wallis rank sum test	0	0	0			4
Bacillales Unclassified			2	Kruskal-Wallis rank sum test	0	0	0			4
Bacilli Unclassified			2	Kruskal-Wallis rank sum test	0	0	0			4
Bacillus			2	Kruskal-Wallis rank sum test	0	0	0			4
Bacteroidetes Unclassified			2	Kruskal-Wallis rank sum test	0	0	0			4
Betaproteobacteria Unclassified			2	Kruskal-Wallis rank sum test	0	0	0			4
Bifidobacteriaceae Unclassified			2	Kruskal-Wallis rank sum test	0	0	0			4
Bilophila			2	Kruskal-Wallis rank sum test	0	0	0			4
Brachybacterium			2	Kruskal-Wallis rank sum test	0	0	0			4
Bradyrhizobium			2	Kruskal-Wallis rank sum test	0	0	0			4
Brucellaceae Unclassified			2	Kruskal-Wallis rank sum test	0	0	0			4
Burkholderia			2	Kruskal-Wallis rank sum test	0	0	0			4
Butyricimonas			2	Kruskal-Wallis rank sum test	0	0	0			4
Butyrivibrio			2	Kruskal-Wallis rank sum test	0	0	0			4
Campylobacter			2	Kruskal-Wallis rank sum test	0	0	0			4
Carnobacteriaceae Unclassified			2	Kruskal-Wallis rank sum test	0	0	0			4
Catonella			2	Kruskal-Wallis rank sum test	0	0	0			4
Chitinophagaceae Unclassified			2	Kruskal-Wallis rank sum test	0	0	0			4
Cloacibacillus			2	Kruskal-Wallis rank sum test	0	0	0			4
Cloacibacterium			2	Kruskal-Wallis rank sum test	0	0	0			4
Clostridiaceae 1 Unclassified			2	Kruskal-Wallis rank sum test	0	0	0			4
Clostridiales Incertae Sedis XIII Unclassified			2	Kruskal-Wallis rank sum test	0	0	0			4
Clostridium sensu stricto			2	Kruskal-Wallis rank sum test	0	0	0			4
Clostridium XI			2	Kruskal-Wallis rank sum test	0	0	0			4
Clostridium XVIII			2	Kruskal-Wallis rank sum test	0	0	0			4
Collinsella			2	Kruskal-Wallis rank sum test	0	0	0			4
Comamonadaceae Unclassified			2	Kruskal-Wallis rank sum test	0	0	0			4
Corynebacterium			2	Kruskal-Wallis rank sum test	0	0	0			4
Curvibacter			2	Kruskal-Wallis rank sum test	0	0	0			4
Cystobacter			2	Kruskal-Wallis rank sum test	0	0	0			4
Desulfovibrio			2	Kruskal-Wallis rank sum test	0	0	0			4
Devosia			2	Kruskal-Wallis rank sum test	0	0	0			4
Dysgonomonas			2	Kruskal-Wallis rank sum test	0	0	0			4
Eubacterium			2	Kruskal-Wallis rank sum test	0	0	0			4
Finegoldia			2	Kruskal-Wallis rank sum test	0	0	0			4
Flavobacteriaceae Unclassified			2	Kruskal-Wallis rank sum test	0	0	0			4
Flavobacterium			2	Kruskal-Wallis rank sum test	0	0	0			4
Flavonifractor			2	Kruskal-Wallis rank sum test	0	0	0			4
Fusicatenibacter			2	Kruskal-Wallis rank sum test	0	0	0			4
Fusobacteriaceae Unclassified			2	Kruskal-Wallis rank sum test	0	0	0			4
Fusobacterium			2	Kruskal-Wallis rank sum test	0	0	0			4
Gemella			2	Kruskal-Wallis rank sum test	0	0	0			4
Gemmata			2	Kruskal-Wallis rank sum test	0	0	0			4
Geobacillus			2	Kruskal-Wallis rank sum test	0	0	0			4
Granulicatella			2	Kruskal-Wallis rank sum test	0	0	0			4
Hyphomicrobium			2	Kruskal-Wallis rank sum test	0	0	0			4
Janthinobacterium			2	Kruskal-Wallis rank sum test	0	0	0			4
Jeotgalicoccus			2	Kruskal-Wallis rank sum test	0	0	0			4
Lactobacillales Unclassified			2	Kruskal-Wallis rank sum test	0	0	0			4
Lactococcus			2	Kruskal-Wallis rank sum test	0	0	0			4
Leptotrichia			2	Kruskal-Wallis rank sum test	0	0	0			4
Lysobacter			2	Kruskal-Wallis rank sum test	0	0	0			4
Mannheimia			2	Kruskal-Wallis rank sum test	0	0	0			4
Marmoricola			2	Kruskal-Wallis rank sum test	0	0	0			4
Methylobacterium			2	Kruskal-Wallis rank sum test	0	0	0			4
Morganella			2	Kruskal-Wallis rank sum test	0	0	0			4
Mucispirillum			2	Kruskal-Wallis rank sum test	0	0	0			4
Neisseria			2	Kruskal-Wallis rank sum test	0	0	0			4
Neisseriaceae Unclassified			2	Kruskal-Wallis rank sum test	0	0	0			4
Parvimonas			2	Kruskal-Wallis rank sum test	0	0	0			4
Pectinatus			2	Kruskal-Wallis rank sum test	0	0	0			4
Peptoniphilus			2	Kruskal-Wallis rank sum test	0	0	0			4
Peptostreptococcus			2	Kruskal-Wallis rank sum test	0	0	0			4
Phenylobacterium			2	Kruskal-Wallis rank sum test	0	0	0			4
Phocaeicola			2	Kruskal-Wallis rank sum test	0	0	0			4
Phyllobacteriaceae Unclassified			2	Kruskal-Wallis rank sum test	0	0	0			4
Phyllobacterium			2	Kruskal-Wallis rank sum test	0	0	0			4
Porphyromonas			2	Kruskal-Wallis rank sum test	0	0	0			4
Proteobacteria Unclassified			2	Kruskal-Wallis rank sum test	0	0	0			4
Proteus			2	Kruskal-Wallis rank sum test	0	0	0			4
Pseudomonas			2	Kruskal-Wallis rank sum test	0	0	0			4
Pyramidobacter			2	Kruskal-Wallis rank sum test	0	0	0			4
Ralstonia			2	Kruskal-Wallis rank sum test	0	0	0			4
Romboutsia			2	Kruskal-Wallis rank sum test	0	0	0			4
Roseburia			2	Kruskal-Wallis rank sum test	0	0	0			4
Rothia			2	Kruskal-Wallis rank sum test	0	0	0			4
Ruminococcus			2	Kruskal-Wallis rank sum test	0	0	0			4
Ruminococcus2			2	Kruskal-Wallis rank sum test	0	0	0			4
Senegalimassilia			2	Kruskal-Wallis rank sum test	0	0	0			4
Sphingomonas			2	Kruskal-Wallis rank sum test	0	0	0			4
Staphylococcus			2	Kruskal-Wallis rank sum test	0	0	0			4
Stenotrophomonas			2	Kruskal-Wallis rank sum test	0	0	0			4
Stomatobaculum			2	Kruskal-Wallis rank sum test	0	0	0			4
Subdoligranulum			2	Kruskal-Wallis rank sum test	0	0	0			4
Succinivibrio			2	Kruskal-Wallis rank sum test	0	0	0			4
Terrisporobacter			2	Kruskal-Wallis rank sum test	0	0	0			4
Veillonellaceae Unclassified			2	Kruskal-Wallis rank sum test	0	0	0			4
Verrucomicrobia Unclassified			2	Kruskal-Wallis rank sum test	0	0	0			4
Weissella			2	Kruskal-Wallis rank sum test	0	0	0			4
Enterobacteriaceae Unclassified	25.8284	1.036e-05	3	Kruskal-Wallis rank sum test	0.0565	0	0	0.2755	0.000465852	5
Lachnospiraceae Unclassified	24.3287	2.13285e-05	3	Kruskal-Wallis rank sum test	0.0195	0.2	0.1495	0.002	0.000465852	5
Ruminococcaceae Unclassified	24.002	2.49564e-05	3	Kruskal-Wallis rank sum test	0	0.035	0.011	0	0.000465852	5
Acetatifactor	20.9987	0.000105342	3	Kruskal-Wallis rank sum test	0	0.01	0.001	0	0.00117983	5
Butyricicoccus	21.0408	0.000103244	3	Kruskal-Wallis rank sum test	0	0.001	0.002	0	0.00117983	5
Blautia	19.3182	0.000234948	3	Kruskal-Wallis rank sum test	0	0	0	0.0125	0.00219285	5
Peptostreptococcaceae Unclassified	18.8345	0.000295806	3	Kruskal-Wallis rank sum test	0.0035	0	0	0	0.00236645	5
Bifidobacterium	17.4331	0.000575604	3	Kruskal-Wallis rank sum test	0	0.001	0	0	0.00402923	5
Anaeroplasma	16.6631	0.000828925	3	Kruskal-Wallis rank sum test	0	0.001	0	0	0.00463299	5
Bacteroides	16.2321	0.00101628	3	Kruskal-Wallis rank sum test	0.6965	0.01	0.569	0.5595	0.00463299	5
Firmicutes Unclassified	16.1121	0.00107552	3	Kruskal-Wallis rank sum test	0	0.002	0	0	0.00463299	5
Oscillibacter	16.4591	0.000912892	3	Kruskal-Wallis rank sum test	0	0.008	0.002	0	0.00463299	5
Unclassified	16.6631	0.000828925	3	Kruskal-Wallis rank sum test	0	0.003	0	0	0.00463299	5
Turicibacter	14.6923	0.00209937	3	Kruskal-Wallis rank sum test	0.008	0.035	0.024	0	0.00839748	5
Erysipelotrichaceae Unclassified	14.466	0.00233486	3	Kruskal-Wallis rank sum test	0.001	0	0.0025	0	0.00871681	5
Lactobacillus	11.8476	0.0079238	3	Kruskal-Wallis rank sum test	0.014	0.019	0.0155	0.002	0.0277333	5
Pseudoflavonifractor	11.6313	0.00875917	3	Kruskal-Wallis rank sum test	0	0.002	0	0	0.0288538	5
Clostridiales Unclassified	11.085	0.0112749	3	Kruskal-Wallis rank sum test	0	0.005	0.002	0	0.0350776	5
Clostridium XlVa	10.1611	0.0172451	3	Kruskal-Wallis rank sum test	0	0.005	0	0	0.0508277	5
Clostridium XlVb	9.71536	0.0211473	3	Kruskal-Wallis rank sum test	0	0.002	0	0	0.0563929	5
Porphyromonadaceae Unclassified	9.80195	0.0203269	3	Kruskal-Wallis rank sum test	0.0035	0.329	0.095	0.0035	0.0563929	5
Akkermansia	7.32587	0.0622054	3	Kruskal-Wallis rank sum test	0.0025	0.263	0.006	0.1155	0.158341	5
Clostridium IV	6.75	0.0803077	3	Kruskal-Wallis rank sum test	0	0	0	0	0.188673	5
Dorea	6.73448	0.0808599	3	Kruskal-Wallis rank sum test	0	0	0	0	0.188673	5
Cloacibacillus	5.2	0.157724	3	Kruskal-Wallis rank sum test	0	0	0	0	0.315449	5
Pseudomonas	5.2	0.157724	3	Kruskal-Wallis rank sum test	0	0	0	0	0.315449	5
Rothia	5.2	0.157724	3	Kruskal-Wallis rank sum test	0	0	0	0	0.315449	5
Ruminococcus	5.2	0.157724	3	Kruskal-Wallis rank sum test	0	0	0	0	0.315449	5
Olsenella	4.31811	0.229099	3	Kruskal-Wallis rank sum test	0	0	0	0	0.442399	5
Enterococcus	4.17189	0.243491	3	Kruskal-Wallis rank sum test	0	0	0	0	0.454354	5
Enterorhabdus	4.09375	0.251517	3	Kruskal-Wallis rank sum test	0	0	0	0	0.454354	5
Alistipes	3.69401	0.296458	3	Kruskal-Wallis rank sum test	0	0	0	0	0.518801	5
Actinomyces	3.14224	0.37021	3	Kruskal-Wallis rank sum test	0	0	0	0	0.523475	5
Atopobium	2.875	0.411302	3	Kruskal-Wallis rank sum test	0	0	0	0	0.523475	5
Bilophila	2.875	0.411302	3	Kruskal-Wallis rank sum test	0	0	0	0	0.523475	5
Clostridium XVIII	2.875	0.411302	3	Kruskal-Wallis rank sum test	0	0	0	0	0.523475	5
Fusobacterium	2.875	0.411302	3	Kruskal-Wallis rank sum test	0	0	0	0	0.523475	5
Hungatella	2.875	0.411302	3	Kruskal-Wallis rank sum test	0	0	0	0	0.523475	5
Lactococcus	2.875	0.411302	3	Kruskal-Wallis rank sum test	0	0	0	0	0.523475	5
Phascolarctobacterium	2.875	0.411302	3	Kruskal-Wallis rank sum test	0	0	0	0	0.523475	5
Roseburia	2.875	0.411302	3	Kruskal-Wallis rank sum test	0	0	0	0	0.523475	5
Ruminococcus2	2.875	0.411302	3	Kruskal-Wallis rank sum test	0	0	0	0	0.523475	5
Staphylococcus	2.875	0.411302	3	Kruskal-Wallis rank sum test	0	0	0	0	0.523475	5
Streptococcus	3.06667	0.38146	3	Kruskal-Wallis rank sum test	0	0	0	0	0.523475	5
Anaerotruncus	2.1	0.551913	3	Kruskal-Wallis rank sum test	0	0	0	0	0.572354	5
Bradyrhizobium	2.1	0.551913	3	Kruskal-Wallis rank sum test	0	0	0	0	0.572354	5
Campylobacter	2.1	0.551913	3	Kruskal-Wallis rank sum test	0	0	0	0	0.572354	5
Clostridium sensu stricto	2.1	0.551913	3	Kruskal-Wallis rank sum test	0	0	0	0	0.572354	5
Coriobacteriaceae Unclassified	2.44444	0.485415	3	Kruskal-Wallis rank sum test	0	0	0	0	0.572354	5
Megasphaera	2.1	0.551913	3	Kruskal-Wallis rank sum test	0	0	0	0	0.572354	5
Parabacteroides	2.1	0.551913	3	Kruskal-Wallis rank sum test	0	0	0	0	0.572354	5
Prevotella	2.1	0.551913	3	Kruskal-Wallis rank sum test	0	0	0	0	0.572354	5
Subdoligranulum	2.1	0.551913	3	Kruskal-Wallis rank sum test	0	0	0	0	0.572354	5
Veillonella	2.49569	0.476071	3	Kruskal-Wallis rank sum test	0	0	0	0	0.572354	5
Bacteroidales Unclassified	1.62414	0.653929	3	Kruskal-Wallis rank sum test	0	0	0	0	0.665819	5
Sutterella	1.515	0.678813	3	Kruskal-Wallis rank sum test	0	0	0	0	0.678813	5
Acetitomaculum			3	Kruskal-Wallis rank sum test	0	0	0	0		5
Acetobacteraceae Unclassified			3	Kruskal-Wallis rank sum test	0	0	0	0		5
Acidaminococcaceae Unclassified			3	Kruskal-Wallis rank sum test	0	0	0	0		5
Acidaminococcus			3	Kruskal-Wallis rank sum test	0	0	0	0		5
Actinobacillus			3	Kruskal-Wallis rank sum test	0	0	0	0		5
Actinomycetales Unclassified			3	Kruskal-Wallis rank sum test	0	0	0	0		5
Aerococcus			3	Kruskal-Wallis rank sum test	0	0	0	0		5
Aestuariispira			3	Kruskal-Wallis rank sum test	0	0	0	0		5
Alloprevotella			3	Kruskal-Wallis rank sum test	0	0	0	0		5
Alphaproteobacteria Unclassified			3	Kruskal-Wallis rank sum test	0	0	0	0		5
Anaerofustis			3	Kruskal-Wallis rank sum test	0	0	0	0		5
Anaerostipes			3	Kruskal-Wallis rank sum test	0	0	0	0		5
Atopostipes			3	Kruskal-Wallis rank sum test	0	0	0	0		5
Aurantimonadaceae Unclassified			3	Kruskal-Wallis rank sum test	0	0	0	0		5
Bacillaceae 1 Unclassified			3	Kruskal-Wallis rank sum test	0	0	0	0		5
Bacillales Unclassified			3	Kruskal-Wallis rank sum test	0	0	0	0		5
Bacilli Unclassified			3	Kruskal-Wallis rank sum test	0	0	0	0		5
Bacillus			3	Kruskal-Wallis rank sum test	0	0	0	0		5
Bacteroidetes Unclassified			3	Kruskal-Wallis rank sum test	0	0	0	0		5
Barnesiella			3	Kruskal-Wallis rank sum test	0	0	0	0		5
Betaproteobacteria Unclassified			3	Kruskal-Wallis rank sum test	0	0	0	0		5
Bifidobacteriaceae Unclassified			3	Kruskal-Wallis rank sum test	0	0	0	0		5
Brachybacterium			3	Kruskal-Wallis rank sum test	0	0	0	0		5
Brucellaceae Unclassified			3	Kruskal-Wallis rank sum test	0	0	0	0		5
Burkholderia			3	Kruskal-Wallis rank sum test	0	0	0	0		5
Burkholderiales Unclassified			3	Kruskal-Wallis rank sum test	0	0	0	0		5
Butyricimonas			3	Kruskal-Wallis rank sum test	0	0	0	0		5
Butyrivibrio			3	Kruskal-Wallis rank sum test	0	0	0	0		5
Carnobacteriaceae Unclassified			3	Kruskal-Wallis rank sum test	0	0	0	0		5
Catonella			3	Kruskal-Wallis rank sum test	0	0	0	0		5
Chitinophagaceae Unclassified			3	Kruskal-Wallis rank sum test	0	0	0	0		5
Cloacibacterium			3	Kruskal-Wallis rank sum test	0	0	0	0		5
Clostridia Unclassified			3	Kruskal-Wallis rank sum test	0	0	0	0		5
Clostridiaceae 1 Unclassified			3	Kruskal-Wallis rank sum test	0	0	0	0		5
Clostridiales Incertae Sedis XIII Unclassified			3	Kruskal-Wallis rank sum test	0	0	0	0		5
Clostridium XI			3	Kruskal-Wallis rank sum test	0	0	0	0		5
Collinsella			3	Kruskal-Wallis rank sum test	0	0	0	0		5
Comamonadaceae Unclassified			3	Kruskal-Wallis rank sum test	0	0	0	0		5
Corynebacterium			3	Kruskal-Wallis rank sum test	0	0	0	0		5
Curvibacter			3	Kruskal-Wallis rank sum test	0	0	0	0		5
Cystobacter			3	Kruskal-Wallis rank sum test	0	0	0	0		5
Desulfovibrio			3	Kruskal-Wallis rank sum test	0	0	0	0		5
Devosia			3	Kruskal-Wallis rank sum test	0	0	0	0		5
Dialister			3	Kruskal-Wallis rank sum test	0	0	0	0		5
Dysgonomonas			3	Kruskal-Wallis rank sum test	0	0	0	0		5
Escherichia/Shigella			3	Kruskal-Wallis rank sum test	0	0	0	0		5
Eubacterium			3	Kruskal-Wallis rank sum test	0	0	0	0		5
Faecalibacterium			3	Kruskal-Wallis rank sum test	0	0	0	0		5
Finegoldia			3	Kruskal-Wallis rank sum test	0	0	0	0		5
Flavobacteriaceae Unclassified			3	Kruskal-Wallis rank sum test	0	0	0	0		5
Flavobacterium			3	Kruskal-Wallis rank sum test	0	0	0	0		5
Flavonifractor			3	Kruskal-Wallis rank sum test	0	0	0	0		5
Fusicatenibacter			3	Kruskal-Wallis rank sum test	0	0	0	0		5
Fusobacteriaceae Unclassified			3	Kruskal-Wallis rank sum test	0	0	0	0		5
Gemella			3	Kruskal-Wallis rank sum test	0	0	0	0		5
Gemmata			3	Kruskal-Wallis rank sum test	0	0	0	0		5
Geobacillus			3	Kruskal-Wallis rank sum test	0	0	0	0		5
Granulicatella			3	Kruskal-Wallis rank sum test	0	0	0	0		5
Hyphomicrobium			3	Kruskal-Wallis rank sum test	0	0	0	0		5
Janthinobacterium			3	Kruskal-Wallis rank sum test	0	0	0	0		5
Jeotgalicoccus			3	Kruskal-Wallis rank sum test	0	0	0	0		5
Lactobacillaceae Unclassified			3	Kruskal-Wallis rank sum test	0	0	0	0		5
Lactobacillales Unclassified			3	Kruskal-Wallis rank sum test	0	0	0	0		5
Leptotrichia			3	Kruskal-Wallis rank sum test	0	0	0	0		5
Listeria			3	Kruskal-Wallis rank sum test	0	0	0	0		5
Lysobacter			3	Kruskal-Wallis rank sum test	0	0	0	0		5
Mannheimia			3	Kruskal-Wallis rank sum test	0	0	0	0		5
Marmoricola			3	Kruskal-Wallis rank sum test	0	0	0	0		5
Methylobacterium			3	Kruskal-Wallis rank sum test	0	0	0	0		5
Morganella			3	Kruskal-Wallis rank sum test	0	0	0	0		5
Mucispirillum			3	Kruskal-Wallis rank sum test	0	0	0	0		5
Neisseria			3	Kruskal-Wallis rank sum test	0	0	0	0		5
Neisseriaceae Unclassified			3	Kruskal-Wallis rank sum test	0	0	0	0		5
Odoribacter			3	Kruskal-Wallis rank sum test	0	0	0	0		5
Paraprevotella			3	Kruskal-Wallis rank sum test	0	0	0	0		5
Parasutterella			3	Kruskal-Wallis rank sum test	0	0	0	0		5
Parvimonas			3	Kruskal-Wallis rank sum test	0	0	0	0		5
Pasteurellaceae Unclassified			3	Kruskal-Wallis rank sum test	0	0	0	0		5
Pectinatus			3	Kruskal-Wallis rank sum test	0	0	0	0		5
Peptoniphilus			3	Kruskal-Wallis rank sum test	0	0	0	0		5
Peptostreptococcus			3	Kruskal-Wallis rank sum test	0	0	0	0		5
Phenylobacterium			3	Kruskal-Wallis rank sum test	0	0	0	0		5
Phocaeicola			3	Kruskal-Wallis rank sum test	0	0	0	0		5
Phyllobacteriaceae Unclassified			3	Kruskal-Wallis rank sum test	0	0	0	0		5
Phyllobacterium			3	Kruskal-Wallis rank sum test	0	0	0	0		5
Porphyromonas			3	Kruskal-Wallis rank sum test	0	0	0	0		5
Proteobacteria Unclassified			3	Kruskal-Wallis rank sum test	0	0	0	0		5
Proteus			3	Kruskal-Wallis rank sum test	0	0	0	0		5
Pyramidobacter			3	Kruskal-Wallis rank sum test	0	0	0	0		5
Ralstonia			3	Kruskal-Wallis rank sum test	0	0	0	0		5
Romboutsia			3	Kruskal-Wallis rank sum test	0	0	0	0		5
Senegalimassilia			3	Kruskal-Wallis rank sum test	0	0	0	0		5
Sphingomonas			3	Kruskal-Wallis rank sum test	0	0	0	0		5
Stenotrophomonas			3	Kruskal-Wallis rank sum test	0	0	0	0		5
Stomatobaculum			3	Kruskal-Wallis rank sum test	0	0	0	0		5
Succiniclasticum			3	Kruskal-Wallis rank sum test	0	0	0	0		5
Succinivibrio			3	Kruskal-Wallis rank sum test	0	0	0	0		5
Terrisporobacter			3	Kruskal-Wallis rank sum test	0	0	0	0		5
Veillonellaceae Unclassified			3	Kruskal-Wallis rank sum test	0	0	0	0		5
Verrucomicrobia Unclassified			3	Kruskal-Wallis rank sum test	0	0	0	0		5
Weissella			3	Kruskal-Wallis rank sum test	0	0	0	0		5
Blautia	28.0597	3.52873e-06	3	Kruskal-Wallis rank sum test	0.064	0	0	0.071	5.70179e-05	6
Ruminococcaceae Unclassified	27.9058	3.80119e-06	3	Kruskal-Wallis rank sum test	0	0.053	0.009	0	5.70179e-05	6
Lachnospiraceae Unclassified	26.9922	5.9096e-06	3	Kruskal-Wallis rank sum test	0	0.246	0.1135	0	5.9096e-05	6
Clostridiales Unclassified	23.9405	2.57052e-05	3	Kruskal-Wallis rank sum test	0	0.007	0.002	0	0.000192789	6
Oscillibacter	23.2016	3.66588e-05	3	Kruskal-Wallis rank sum test	0	0.015	0	0	0.000219953	6
Turicibacter	22.7152	4.62958e-05	3	Kruskal-Wallis rank sum test	0	0.041	0.03	0	0.000231479	6
Enterobacteriaceae Unclassified	20.658	0.000123974	3	Kruskal-Wallis rank sum test	0.3	0.002	0.001	0.255	0.000531318	6
Clostridium IV	20.2222	0.00015266	3	Kruskal-Wallis rank sum test	0	0.001	0	0	0.000557272	6
Unclassified	20.0319	0.000167182	3	Kruskal-Wallis rank sum test	0	0.003	0	0	0.000557272	6
Butyricicoccus	18.6757	0.000319032	3	Kruskal-Wallis rank sum test	0	0.002	0.004	0	0.000870086	6
Lactobacillus	18.6927	0.000316451	3	Kruskal-Wallis rank sum test	0.012	0.071	0.0155	0.004	0.000870086	6
Acetatifactor	17.7456	0.000496315	3	Kruskal-Wallis rank sum test	0	0.006	0	0	0.00124079	6
Bifidobacterium	15.9104	0.00118298	3	Kruskal-Wallis rank sum test	0	0.001	0	0	0.00272996	6
Clostridium XlVb	15.4047	0.0015015	3	Kruskal-Wallis rank sum test	0	0.002	0	0	0.00321751	6
Pseudoflavonifractor	14.7818	0.00201289	3	Kruskal-Wallis rank sum test	0	0.003	0	0	0.00402578	6
Clostridium XlVa	14.4043	0.00240343	3	Kruskal-Wallis rank sum test	0	0.013	0	0	0.00432197	6
Erysipelotrichaceae Unclassified	14.3642	0.00244912	3	Kruskal-Wallis rank sum test	0	0	0.002	0	0.00432197	6
Enterorhabdus	13.2785	0.00407143	3	Kruskal-Wallis rank sum test	0	0.001	0	0	0.00678571	6
Anaerostipes	12.7197	0.00528366	3	Kruskal-Wallis rank sum test	0	0	0	0	0.00834263	6
Akkermansia	12.3488	0.00627905	3	Kruskal-Wallis rank sum test	0.001	0.304	0.0115	0.172	0.00941857	6
Coriobacteriaceae Unclassified	10.9773	0.011849	3	Kruskal-Wallis rank sum test	0	0.001	0	0	0.0169272	6
Bacteroides	9.97287	0.0187982	3	Kruskal-Wallis rank sum test	0.562	0.005	0.551	0.569	0.0256339	6
Firmicutes Unclassified	6.23638	0.10066	3	Kruskal-Wallis rank sum test	0	0	0	0	0.131295	6
Alistipes	5.94771	0.114182	3	Kruskal-Wallis rank sum test	0	0	0	0	0.142728	6
Olsenella	5.4066	0.144333	3	Kruskal-Wallis rank sum test	0	0	0	0	0.1732	6
Peptostreptococcaceae Unclassified	5.07843	0.166143	3	Kruskal-Wallis rank sum test	0.001	0	0	0.001	0.191704	6
Bifidobacteriaceae Unclassified	4	0.261464	3	Kruskal-Wallis rank sum test	0	0	0	0	0.290516	6
Ruminococcus	2.88889	0.409075	3	Kruskal-Wallis rank sum test	0	0	0	0	0.438295	6
Lactobacillales Unclassified	2.55275	0.465833	3	Kruskal-Wallis rank sum test	0	0	0	0	0.481896	6
Porphyromonadaceae Unclassified	1.73993	0.628094	3	Kruskal-Wallis rank sum test	0	0	0.0005	0	0.628094	6
Acetitomaculum			3	Kruskal-Wallis rank sum test	0	0	0	0		6
Acetobacteraceae Unclassified			3	Kruskal-Wallis rank sum test	0	0	0	0		6
Acidaminococcaceae Unclassified			3	Kruskal-Wallis rank sum test	0	0	0	0		6
Acidaminococcus			3	Kruskal-Wallis rank sum test	0	0	0	0		6
Actinobacillus			3	Kruskal-Wallis rank sum test	0	0	0	0		6
Actinomyces			3	Kruskal-Wallis rank sum test	0	0	0	0		6
Actinomycetales Unclassified			3	Kruskal-Wallis rank sum test	0	0	0	0		6
Aerococcus			3	Kruskal-Wallis rank sum test	0	0	0	0		6
Aestuariispira			3	Kruskal-Wallis rank sum test	0	0	0	0		6
Alloprevotella			3	Kruskal-Wallis rank sum test	0	0	0	0		6
Alphaproteobacteria Unclassified			3	Kruskal-Wallis rank sum test	0	0	0	0		6
Anaerofustis			3	Kruskal-Wallis rank sum test	0	0	0	0		6
Anaeroplasma			3	Kruskal-Wallis rank sum test	0	0	0	0		6
Anaerotruncus			3	Kruskal-Wallis rank sum test	0	0	0	0		6
Atopobium			3	Kruskal-Wallis rank sum test	0	0	0	0		6
Atopostipes			3	Kruskal-Wallis rank sum test	0	0	0	0		6
Aurantimonadaceae Unclassified			3	Kruskal-Wallis rank sum test	0	0	0	0		6
Bacillaceae 1 Unclassified			3	Kruskal-Wallis rank sum test	0	0	0	0		6
Bacillales Unclassified			3	Kruskal-Wallis rank sum test	0	0	0	0		6
Bacilli Unclassified			3	Kruskal-Wallis rank sum test	0	0	0	0		6
Bacillus			3	Kruskal-Wallis rank sum test	0	0	0	0		6
Bacteroidales Unclassified			3	Kruskal-Wallis rank sum test	0	0	0	0		6
Bacteroidetes Unclassified			3	Kruskal-Wallis rank sum test	0	0	0	0		6
Barnesiella			3	Kruskal-Wallis rank sum test	0	0	0	0		6
Betaproteobacteria Unclassified			3	Kruskal-Wallis rank sum test	0	0	0	0		6
Bilophila			3	Kruskal-Wallis rank sum test	0	0	0	0		6
Brachybacterium			3	Kruskal-Wallis rank sum test	0	0	0	0		6
Bradyrhizobium			3	Kruskal-Wallis rank sum test	0	0	0	0		6
Brucellaceae Unclassified			3	Kruskal-Wallis rank sum test	0	0	0	0		6
Burkholderia			3	Kruskal-Wallis rank sum test	0	0	0	0		6
Burkholderiales Unclassified			3	Kruskal-Wallis rank sum test	0	0	0	0		6
Butyricimonas			3	Kruskal-Wallis rank sum test	0	0	0	0		6
Butyrivibrio			3	Kruskal-Wallis rank sum test	0	0	0	0		6
Campylobacter			3	Kruskal-Wallis rank sum test	0	0	0	0		6
Carnobacteriaceae Unclassified			3	Kruskal-Wallis rank sum test	0	0	0	0		6
Catonella			3	Kruskal-Wallis rank sum test	0	0	0	0		6
Chitinophagaceae Unclassified			3	Kruskal-Wallis rank sum test	0	0	0	0		6
Cloacibacillus			3	Kruskal-Wallis rank sum test	0	0	0	0		6
Cloacibacterium			3	Kruskal-Wallis rank sum test	0	0	0	0		6
Clostridia Unclassified			3	Kruskal-Wallis rank sum test	0	0	0	0		6
Clostridiaceae 1 Unclassified			3	Kruskal-Wallis rank sum test	0	0	0	0		6
Clostridiales Incertae Sedis XIII Unclassified			3	Kruskal-Wallis rank sum test	0	0	0	0		6
Clostridium sensu stricto			3	Kruskal-Wallis rank sum test	0	0	0	0		6
Clostridium XI			3	Kruskal-Wallis rank sum test	0	0	0	0		6
Clostridium XVIII			3	Kruskal-Wallis rank sum test	0	0	0	0		6
Collinsella			3	Kruskal-Wallis rank sum test	0	0	0	0		6
Comamonadaceae Unclassified			3	Kruskal-Wallis rank sum test	0	0	0	0		6
Corynebacterium			3	Kruskal-Wallis rank sum test	0	0	0	0		6
Curvibacter			3	Kruskal-Wallis rank sum test	0	0	0	0		6
Cystobacter			3	Kruskal-Wallis rank sum test	0	0	0	0		6
Desulfovibrio			3	Kruskal-Wallis rank sum test	0	0	0	0		6
Devosia			3	Kruskal-Wallis rank sum test	0	0	0	0		6
Dialister			3	Kruskal-Wallis rank sum test	0	0	0	0		6
Dorea			3	Kruskal-Wallis rank sum test	0	0	0	0		6
Dysgonomonas			3	Kruskal-Wallis rank sum test	0	0	0	0		6
Enterococcus			3	Kruskal-Wallis rank sum test	0	0	0	0		6
Escherichia/Shigella			3	Kruskal-Wallis rank sum test	0	0	0	0		6
Eubacterium			3	Kruskal-Wallis rank sum test	0	0	0	0		6
Faecalibacterium			3	Kruskal-Wallis rank sum test	0	0	0	0		6
Finegoldia			3	Kruskal-Wallis rank sum test	0	0	0	0		6
Flavobacteriaceae Unclassified			3	Kruskal-Wallis rank sum test	0	0	0	0		6
Flavobacterium			3	Kruskal-Wallis rank sum test	0	0	0	0		6
Flavonifractor			3	Kruskal-Wallis rank sum test	0	0	0	0		6
Fusicatenibacter			3	Kruskal-Wallis rank sum test	0	0	0	0		6
Fusobacteriaceae Unclassified			3	Kruskal-Wallis rank sum test	0	0	0	0		6
Fusobacterium			3	Kruskal-Wallis rank sum test	0	0	0	0		6
Gemella			3	Kruskal-Wallis rank sum test	0	0	0	0		6
Gemmata			3	Kruskal-Wallis rank sum test	0	0	0	0		6
Geobacillus			3	Kruskal-Wallis rank sum test	0	0	0	0		6
Granulicatella			3	Kruskal-Wallis rank sum test	0	0	0	0		6
Hungatella			3	Kruskal-Wallis rank sum test	0	0	0	0		6
Hyphomicrobium			3	Kruskal-Wallis rank sum test	0	0	0	0		6
Janthinobacterium			3	Kruskal-Wallis rank sum test	0	0	0	0		6
Jeotgalicoccus			3	Kruskal-Wallis rank sum test	0	0	0	0		6
Lactobacillaceae Unclassified			3	Kruskal-Wallis rank sum test	0	0	0	0		6
Lactococcus			3	Kruskal-Wallis rank sum test	0	0	0	0		6
Leptotrichia			3	Kruskal-Wallis rank sum test	0	0	0	0		6
Listeria			3	Kruskal-Wallis rank sum test	0	0	0	0		6
Lysobacter			3	Kruskal-Wallis rank sum test	0	0	0	0		6
Mannheimia			3	Kruskal-Wallis rank sum test	0	0	0	0		6
Marmoricola			3	Kruskal-Wallis rank sum test	0	0	0	0		6
Megasphaera			3	Kruskal-Wallis rank sum test	0	0	0	0		6
Methylobacterium			3	Kruskal-Wallis rank sum test	0	0	0	0		6
Morganella			3	Kruskal-Wallis rank sum test	0	0	0	0		6
Mucispirillum			3	Kruskal-Wallis rank sum test	0	0	0	0		6
Neisseria			3	Kruskal-Wallis rank sum test	0	0	0	0		6
Neisseriaceae Unclassified			3	Kruskal-Wallis rank sum test	0	0	0	0		6
Odoribacter			3	Kruskal-Wallis rank sum test	0	0	0	0		6
Parabacteroides			3	Kruskal-Wallis rank sum test	0	0	0	0		6
Paraprevotella			3	Kruskal-Wallis rank sum test	0	0	0	0		6
Parasutterella			3	Kruskal-Wallis rank sum test	0	0	0	0		6
Parvimonas			3	Kruskal-Wallis rank sum test	0	0	0	0		6
Pasteurellaceae Unclassified			3	Kruskal-Wallis rank sum test	0	0	0	0		6
Pectinatus			3	Kruskal-Wallis rank sum test	0	0	0	0		6
Peptoniphilus			3	Kruskal-Wallis rank sum test	0	0	0	0		6
Peptostreptococcus			3	Kruskal-Wallis rank sum test	0	0	0	0		6
Phascolarctobacterium			3	Kruskal-Wallis rank sum test	0	0	0	0		6
Phenylobacterium			3	Kruskal-Wallis rank sum test	0	0	0	0		6
Phocaeicola			3	Kruskal-Wallis rank sum test	0	0	0	0		6
Phyllobacteriaceae Unclassified			3	Kruskal-Wallis rank sum test	0	0	0	0		6
Phyllobacterium			3	Kruskal-Wallis rank sum test	0	0	0	0		6
Porphyromonas			3	Kruskal-Wallis rank sum test	0	0	0	0		6
Prevotella			3	Kruskal-Wallis rank sum test	0	0	0	0		6
Proteobacteria Unclassified			3	Kruskal-Wallis rank sum test	0	0	0	0		6
Proteus			3	Kruskal-Wallis rank sum test	0	0	0	0		6
Pseudomonas			3	Kruskal-Wallis rank sum test	0	0	0	0		6
Pyramidobacter			3	Kruskal-Wallis rank sum test	0	0	0	0		6
Ralstonia			3	Kruskal-Wallis rank sum test	0	0	0	0		6
Romboutsia			3	Kruskal-Wallis rank sum test	0	0	0	0		6
Roseburia			3	Kruskal-Wallis rank sum test	0	0	0	0		6
Rothia			3	Kruskal-Wallis rank sum test	0	0	0	0		6
Ruminococcus2			3	Kruskal-Wallis rank sum test	0	0	0	0		6
Senegalimassilia			3	Kruskal-Wallis rank sum test	0	0	0	0		6
Sphingomonas			3	Kruskal-Wallis rank sum test	0	0	0	0		6
Staphylococcus			3	Kruskal-Wallis rank sum test	0	0	0	0		6
Stenotrophomonas			3	Kruskal-Wallis rank sum test	0	0	0	0		6
Stomatobaculum			3	Kruskal-Wallis rank sum test	0	0	0	0		6
Streptococcus			3	Kruskal-Wallis rank sum test	0	0	0	0		6
Subdoligranulum			3	Kruskal-Wallis rank sum test	0	0	0	0		6
Succiniclasticum			3	Kruskal-Wallis rank sum test	0	0	0	0		6
Succinivibrio			3	Kruskal-Wallis rank sum test	0	0	0	0		6
Sutterella			3	Kruskal-Wallis rank sum test	0	0	0	0		6
Terrisporobacter			3	Kruskal-Wallis rank sum test	0	0	0	0		6
Veillonella			3	Kruskal-Wallis rank sum test	0	0	0	0		6
Veillonellaceae Unclassified			3	Kruskal-Wallis rank sum test	0	0	0	0		6
Verrucomicrobia Unclassified			3	Kruskal-Wallis rank sum test	0	0	0	0		6
Weissella			3	Kruskal-Wallis rank sum test	0	0	0	0		6
Unclassified	18.4106	0.000100506	2	Kruskal-Wallis rank sum test	0	0.009	0		0.00341722	10
Acetatifactor	14.1523	0.000845012	2	Kruskal-Wallis rank sum test	0	0.0135	0.0015		0.0118103	10
Peptostreptococcaceae Unclassified	13.7331	0.00104209	2	Kruskal-Wallis rank sum test	0.004	0	0		0.0118103	10
Lachnospiraceae Unclassified	11.8933	0.00261462	2	Kruskal-Wallis rank sum test	0.1405	0.2825	0.16		0.0222243	10
Firmicutes Unclassified	10.1079	0.00638409	2	Kruskal-Wallis rank sum test	0	0.0035	0		0.0434118	10
Clostridiales Unclassified	9.42053	0.00900237	2	Kruskal-Wallis rank sum test	0.001	0.0185	0.004		0.0437258	10
Clostridium XlVb	9.61774	0.00815705	2	Kruskal-Wallis rank sum test	0	0.002	0		0.0437258	10
Turicibacter	8.46814	0.0144933	2	Kruskal-Wallis rank sum test	0.0065	0.0525	0.034		0.0615965	10
Akkermansia	7.88442	0.0194053	2	Kruskal-Wallis rank sum test	0.2805	0.007	0.15		0.0727533	10
Ruminococcaceae Unclassified	7.68891	0.021398	2	Kruskal-Wallis rank sum test	0.0055	0.0485	0.014		0.0727533	10
Bacteroides	7.24296	0.026743	2	Kruskal-Wallis rank sum test	0.3795	0.001	0.389		0.0826603	10
Erysipelotrichaceae Unclassified	6.82088	0.0330266	2	Kruskal-Wallis rank sum test	0.01	0.0005	0.0075		0.0935754	10
Coriobacteriaceae Unclassified	5.6	0.0608101	2	Kruskal-Wallis rank sum test	0	0	0		0.159042	10
Blautia	5.25	0.0724398	2	Kruskal-Wallis rank sum test	0	0.001	0		0.175925	10
Oscillibacter	4.87964	0.0871764	2	Kruskal-Wallis rank sum test	0.0005	0.008	0.001		0.1976	10
Clostridium IV	3.88889	0.143067	2	Kruskal-Wallis rank sum test	0	0	0		0.286133	10
Enterobacteriaceae Unclassified	3.9319	0.140023	2	Kruskal-Wallis rank sum test	0.001	0	0.001		0.286133	10
Alistipes	2.66667	0.263597	2	Kruskal-Wallis rank sum test	0	0	0		0.320082	10
Anaeroplasma	2.66667	0.263597	2	Kruskal-Wallis rank sum test	0	0	0		0.320082	10
Bacteroidales Unclassified	2.66667	0.263597	2	Kruskal-Wallis rank sum test	0	0	0		0.320082	10
Butyricicoccus	3.32562	0.189606	2	Kruskal-Wallis rank sum test	0	0.0015	0.003		0.320082	10
Clostridia Unclassified	2.66667	0.263597	2	Kruskal-Wallis rank sum test	0	0	0		0.320082	10
Clostridium XlVa	3.38985	0.183613	2	Kruskal-Wallis rank sum test	0.005	0.0085	0		0.320082	10
Faecalibacterium	2.66667	0.263597	2	Kruskal-Wallis rank sum test	0	0	0		0.320082	10
Hungatella	2.66667	0.263597	2	Kruskal-Wallis rank sum test	0	0	0		0.320082	10
Lactobacillus	3.14387	0.207643	2	Kruskal-Wallis rank sum test	0.0135	0.0385	0.022		0.320082	10
Parabacteroides	2.66667	0.263597	2	Kruskal-Wallis rank sum test	0	0	0		0.320082	10
Porphyromonadaceae Unclassified	3.05959	0.21658	2	Kruskal-Wallis rank sum test	0.0935	0.253	0.0005		0.320082	10
Pseudoflavonifractor	1.94683	0.37779	2	Kruskal-Wallis rank sum test	0.0025	0.0015	0.001		0.442926	10
Enterorhabdus	1.63882	0.440691	2	Kruskal-Wallis rank sum test	0	0.0005	0		0.49945	10
Olsenella	1.45351	0.483474	2	Kruskal-Wallis rank sum test	0.001	0	0		0.530262	10
Anaerotruncus	1.27719	0.528033	2	Kruskal-Wallis rank sum test	0	0	0		0.561035	10
Dorea	1.2	0.548812	2	Kruskal-Wallis rank sum test	0	0	0		0.565442	10
Bifidobacterium	0.21792	0.896766	2	Kruskal-Wallis rank sum test	0.0005	0.0005	0.0005		0.896766	10
Acetitomaculum			2	Kruskal-Wallis rank sum test	0	0	0			10
Acetobacteraceae Unclassified			2	Kruskal-Wallis rank sum test	0	0	0			10
Acidaminococcaceae Unclassified			2	Kruskal-Wallis rank sum test	0	0	0			10
Acidaminococcus			2	Kruskal-Wallis rank sum test	0	0	0			10
Actinobacillus			2	Kruskal-Wallis rank sum test	0	0	0			10
Actinomyces			2	Kruskal-Wallis rank sum test	0	0	0			10
Actinomycetales Unclassified			2	Kruskal-Wallis rank sum test	0	0	0			10
Aerococcus			2	Kruskal-Wallis rank sum test	0	0	0			10
Aestuariispira			2	Kruskal-Wallis rank sum test	0	0	0			10
Alloprevotella			2	Kruskal-Wallis rank sum test	0	0	0			10
Alphaproteobacteria Unclassified			2	Kruskal-Wallis rank sum test	0	0	0			10
Anaerofustis			2	Kruskal-Wallis rank sum test	0	0	0			10
Anaerostipes			2	Kruskal-Wallis rank sum test	0	0	0			10
Atopobium			2	Kruskal-Wallis rank sum test	0	0	0			10
Atopostipes			2	Kruskal-Wallis rank sum test	0	0	0			10
Aurantimonadaceae Unclassified			2	Kruskal-Wallis rank sum test	0	0	0			10
Bacillaceae 1 Unclassified			2	Kruskal-Wallis rank sum test	0	0	0			10
Bacillales Unclassified			2	Kruskal-Wallis rank sum test	0	0	0			10
Bacilli Unclassified			2	Kruskal-Wallis rank sum test	0	0	0			10
Bacillus			2	Kruskal-Wallis rank sum test	0	0	0			10
Bacteroidetes Unclassified			2	Kruskal-Wallis rank sum test	0	0	0			10
Barnesiella			2	Kruskal-Wallis rank sum test	0	0	0			10
Betaproteobacteria Unclassified			2	Kruskal-Wallis rank sum test	0	0	0			10
Bifidobacteriaceae Unclassified			2	Kruskal-Wallis rank sum test	0	0	0			10
Bilophila			2	Kruskal-Wallis rank sum test	0	0	0			10
Brachybacterium			2	Kruskal-Wallis rank sum test	0	0	0			10
Bradyrhizobium			2	Kruskal-Wallis rank sum test	0	0	0			10
Brucellaceae Unclassified			2	Kruskal-Wallis rank sum test	0	0	0			10
Burkholderia			2	Kruskal-Wallis rank sum test	0	0	0			10
Burkholderiales Unclassified			2	Kruskal-Wallis rank sum test	0	0	0			10
Butyricimonas			2	Kruskal-Wallis rank sum test	0	0	0			10
Butyrivibrio			2	Kruskal-Wallis rank sum test	0	0	0			10
Campylobacter			2	Kruskal-Wallis rank sum test	0	0	0			10
Carnobacteriaceae Unclassified			2	Kruskal-Wallis rank sum test	0	0	0			10
Catonella			2	Kruskal-Wallis rank sum test	0	0	0			10
Chitinophagaceae Unclassified			2	Kruskal-Wallis rank sum test	0	0	0			10
Cloacibacillus			2	Kruskal-Wallis rank sum test	0	0	0			10
Cloacibacterium			2	Kruskal-Wallis rank sum test	0	0	0			10
Clostridiaceae 1 Unclassified			2	Kruskal-Wallis rank sum test	0	0	0			10
Clostridiales Incertae Sedis XIII Unclassified			2	Kruskal-Wallis rank sum test	0	0	0			10
Clostridium sensu stricto			2	Kruskal-Wallis rank sum test	0	0	0			10
Clostridium XI			2	Kruskal-Wallis rank sum test	0	0	0			10
Clostridium XVIII			2	Kruskal-Wallis rank sum test	0	0	0			10
Collinsella			2	Kruskal-Wallis rank sum test	0	0	0			10
Comamonadaceae Unclassified			2	Kruskal-Wallis rank sum test	0	0	0			10
Corynebacterium			2	Kruskal-Wallis rank sum test	0	0	0			10
Curvibacter			2	Kruskal-Wallis rank sum test	0	0	0			10
Cystobacter			2	Kruskal-Wallis rank sum test	0	0	0			10
Desulfovibrio			2	Kruskal-Wallis rank sum test	0	0	0			10
Devosia			2	Kruskal-Wallis rank sum test	0	0	0			10
Dialister			2	Kruskal-Wallis rank sum test	0	0	0			10
Dysgonomonas			2	Kruskal-Wallis rank sum test	0	0	0			10
Enterococcus			2	Kruskal-Wallis rank sum test	0	0	0			10
Escherichia/Shigella			2	Kruskal-Wallis rank sum test	0	0	0			10
Eubacterium			2	Kruskal-Wallis rank sum test	0	0	0			10
Finegoldia			2	Kruskal-Wallis rank sum test	0	0	0			10
Flavobacteriaceae Unclassified			2	Kruskal-Wallis rank sum test	0	0	0			10
Flavobacterium			2	Kruskal-Wallis rank sum test	0	0	0			10
Flavonifractor			2	Kruskal-Wallis rank sum test	0	0	0			10
Fusicatenibacter			2	Kruskal-Wallis rank sum test	0	0	0			10
Fusobacteriaceae Unclassified			2	Kruskal-Wallis rank sum test	0	0	0			10
Fusobacterium			2	Kruskal-Wallis rank sum test	0	0	0			10
Gemella			2	Kruskal-Wallis rank sum test	0	0	0			10
Gemmata			2	Kruskal-Wallis rank sum test	0	0	0			10
Geobacillus			2	Kruskal-Wallis rank sum test	0	0	0			10
Granulicatella			2	Kruskal-Wallis rank sum test	0	0	0			10
Hyphomicrobium			2	Kruskal-Wallis rank sum test	0	0	0			10
Janthinobacterium			2	Kruskal-Wallis rank sum test	0	0	0			10
Jeotgalicoccus			2	Kruskal-Wallis rank sum test	0	0	0			10
Lactobacillaceae Unclassified			2	Kruskal-Wallis rank sum test	0	0	0			10
Lactobacillales Unclassified			2	Kruskal-Wallis rank sum test	0	0	0			10
Lactococcus			2	Kruskal-Wallis rank sum test	0	0	0			10
Leptotrichia			2	Kruskal-Wallis rank sum test	0	0	0			10
Listeria			2	Kruskal-Wallis rank sum test	0	0	0			10
Lysobacter			2	Kruskal-Wallis rank sum test	0	0	0			10
Mannheimia			2	Kruskal-Wallis rank sum test	0	0	0			10
Marmoricola			2	Kruskal-Wallis rank sum test	0	0	0			10
Megasphaera			2	Kruskal-Wallis rank sum test	0	0	0			10
Methylobacterium			2	Kruskal-Wallis rank sum test	0	0	0			10
Morganella			2	Kruskal-Wallis rank sum test	0	0	0			10
Mucispirillum			2	Kruskal-Wallis rank sum test	0	0	0			10
Neisseria			2	Kruskal-Wallis rank sum test	0	0	0			10
Neisseriaceae Unclassified			2	Kruskal-Wallis rank sum test	0	0	0			10
Odoribacter			2	Kruskal-Wallis rank sum test	0	0	0			10
Paraprevotella			2	Kruskal-Wallis rank sum test	0	0	0			10
Parasutterella			2	Kruskal-Wallis rank sum test	0	0	0			10
Parvimonas			2	Kruskal-Wallis rank sum test	0	0	0			10
Pasteurellaceae Unclassified			2	Kruskal-Wallis rank sum test	0	0	0			10
Pectinatus			2	Kruskal-Wallis rank sum test	0	0	0			10
Peptoniphilus			2	Kruskal-Wallis rank sum test	0	0	0			10
Peptostreptococcus			2	Kruskal-Wallis rank sum test	0	0	0			10
Phascolarctobacterium			2	Kruskal-Wallis rank sum test	0	0	0			10
Phenylobacterium			2	Kruskal-Wallis rank sum test	0	0	0			10
Phocaeicola			2	Kruskal-Wallis rank sum test	0	0	0			10
Phyllobacteriaceae Unclassified			2	Kruskal-Wallis rank sum test	0	0	0			10
Phyllobacterium			2	Kruskal-Wallis rank sum test	0	0	0			10
Porphyromonas			2	Kruskal-Wallis rank sum test	0	0	0			10
Prevotella			2	Kruskal-Wallis rank sum test	0	0	0			10
Proteobacteria Unclassified			2	Kruskal-Wallis rank sum test	0	0	0			10
Proteus			2	Kruskal-Wallis rank sum test	0	0	0			10
Pseudomonas			2	Kruskal-Wallis rank sum test	0	0	0			10
Pyramidobacter			2	Kruskal-Wallis rank sum test	0	0	0			10
Ralstonia			2	Kruskal-Wallis rank sum test	0	0	0			10
Romboutsia			2	Kruskal-Wallis rank sum test	0	0	0			10
Roseburia			2	Kruskal-Wallis rank sum test	0	0	0			10
Rothia			2	Kruskal-Wallis rank sum test	0	0	0			10
Ruminococcus			2	Kruskal-Wallis rank sum test	0	0	0			10
Ruminococcus2			2	Kruskal-Wallis rank sum test	0	0	0			10
Senegalimassilia			2	Kruskal-Wallis rank sum test	0	0	0			10
Sphingomonas			2	Kruskal-Wallis rank sum test	0	0	0			10
Staphylococcus			2	Kruskal-Wallis rank sum test	0	0	0			10
Stenotrophomonas			2	Kruskal-Wallis rank sum test	0	0	0			10
Stomatobaculum			2	Kruskal-Wallis rank sum test	0	0	0			10
Streptococcus			2	Kruskal-Wallis rank sum test	0	0	0			10
Subdoligranulum			2	Kruskal-Wallis rank sum test	0	0	0			10
Succiniclasticum			2	Kruskal-Wallis rank sum test	0	0	0			10
Succinivibrio			2	Kruskal-Wallis rank sum test	0	0	0			10
Sutterella			2	Kruskal-Wallis rank sum test	0	0	0			10
Terrisporobacter			2	Kruskal-Wallis rank sum test	0	0	0			10
Veillonella			2	Kruskal-Wallis rank sum test	0	0	0			10
Veillonellaceae Unclassified			2	Kruskal-Wallis rank sum test	0	0	0			10
Verrucomicrobia Unclassified			2	Kruskal-Wallis rank sum test	0	0	0			10
Weissella			2	Kruskal-Wallis rank sum test	0	0	0			10
Peptostreptococcaceae Unclassified	12.7207	0.0017288	2	Kruskal-Wallis rank sum test	0.009	0	0		0.0250676	30
Unclassified	13.9806	0.000920778	2	Kruskal-Wallis rank sum test	0	0.022	0		0.0250676	30
Clostridiales Unclassified	10.7349	0.00466599	2	Kruskal-Wallis rank sum test	0.001	0.0455	0.0015		0.0338284	30
Firmicutes Unclassified	10.8932	0.00431084	2	Kruskal-Wallis rank sum test	0	0.0025	0		0.0338284	30
Bacteroides	9.31047	0.00951167	2	Kruskal-Wallis rank sum test	0.417	0.003	0.577		0.0459731	30
Ruminococcaceae Unclassified	9.31047	0.00951167	2	Kruskal-Wallis rank sum test	0.0135	0.0465	0.007		0.0459731	30
Porphyromonadaceae Unclassified	7.43274	0.0243222	2	Kruskal-Wallis rank sum test	0.175	0.3685	0		0.100763	30
Clostridium XlVa	6.68132	0.0354135	2	Kruskal-Wallis rank sum test	0.0055	0.018	0.003		0.128374	30
Lachnospiraceae Unclassified	6.3125	0.0425851	2	Kruskal-Wallis rank sum test	0.1465	0.2605	0.173		0.137219	30
Anaeroplasma	5.71429	0.0574326	2	Kruskal-Wallis rank sum test	0	0.0005	0		0.166555	30
Blautia	4.21677	0.121434	2	Kruskal-Wallis rank sum test	0	0	0.0015		0.293465	30
Enterorhabdus	4.26307	0.118655	2	Kruskal-Wallis rank sum test	0.0005	0.0025	0.0005		0.293465	30
Acetatifactor	3.8806	0.143661	2	Kruskal-Wallis rank sum test	0.004	0.0055	0.0015		0.320475	30
Clostridium IV	3.57143	0.167677	2	Kruskal-Wallis rank sum test	0	0	0		0.324176	30
Clostridium XlVb	3.66412	0.160083	2	Kruskal-Wallis rank sum test	0	0.0005	0		0.324176	30
Turicibacter	3.24334	0.197568	2	Kruskal-Wallis rank sum test	0.034	0.0775	0.045		0.358092	30
Erysipelotrichaceae Unclassified	2.86892	0.238244	2	Kruskal-Wallis rank sum test	0.0015	0	0.0005		0.406415	30
Akkermansia	2.54111	0.280676	2	Kruskal-Wallis rank sum test	0.0565	0.005	0.0545		0.428401	30
Butyricicoccus	2.54902	0.279568	2	Kruskal-Wallis rank sum test	0.003	0.0025	0.0005		0.428401	30
Clostridia Unclassified	1.66667	0.434598	2	Kruskal-Wallis rank sum test	0	0	0		0.466791	30
Coriobacteriaceae Unclassified	1.78571	0.409484	2	Kruskal-Wallis rank sum test	0	0	0		0.466791	30
Enterobacteriaceae Unclassified	1.71814	0.423555	2	Kruskal-Wallis rank sum test	0.0005	0	0.0005		0.466791	30
Lactobacillaceae Unclassified	1.66667	0.434598	2	Kruskal-Wallis rank sum test	0	0	0		0.466791	30
Lactobacillus	1.8125	0.404037	2	Kruskal-Wallis rank sum test	0.04	0.0465	0.026		0.466791	30
Olsenella	1.66667	0.434598	2	Kruskal-Wallis rank sum test	0	0	0		0.466791	30
Pseudoflavonifractor	1.86226	0.394107	2	Kruskal-Wallis rank sum test	0.0005	0.002	0.0005		0.466791	30
Ruminococcus	1.66667	0.434598	2	Kruskal-Wallis rank sum test	0	0	0		0.466791	30
Oscillibacter	1.26708	0.530709	2	Kruskal-Wallis rank sum test	0	0.0095	0.0025		0.549663	30
Bifidobacterium	0.341297	0.843118	2	Kruskal-Wallis rank sum test	0.0005	0.001	0.001		0.843118	30
Acetitomaculum			2	Kruskal-Wallis rank sum test	0	0	0			30
Acetobacteraceae Unclassified			2	Kruskal-Wallis rank sum test	0	0	0			30
Acidaminococcaceae Unclassified			2	Kruskal-Wallis rank sum test	0	0	0			30
Acidaminococcus			2	Kruskal-Wallis rank sum test	0	0	0			30
Actinobacillus			2	Kruskal-Wallis rank sum test	0	0	0			30
Actinomyces			2	Kruskal-Wallis rank sum test	0	0	0			30
Actinomycetales Unclassified			2	Kruskal-Wallis rank sum test	0	0	0			30
Aerococcus			2	Kruskal-Wallis rank sum test	0	0	0			30
Aestuariispira			2	Kruskal-Wallis rank sum test	0	0	0			30
Alistipes			2	Kruskal-Wallis rank sum test	0	0	0			30
Alloprevotella			2	Kruskal-Wallis rank sum test	0	0	0			30
Alphaproteobacteria Unclassified			2	Kruskal-Wallis rank sum test	0	0	0			30
Anaerofustis			2	Kruskal-Wallis rank sum test	0	0	0			30
Anaerostipes			2	Kruskal-Wallis rank sum test	0	0	0			30
Anaerotruncus			2	Kruskal-Wallis rank sum test	0	0	0			30
Atopobium			2	Kruskal-Wallis rank sum test	0	0	0			30
Atopostipes			2	Kruskal-Wallis rank sum test	0	0	0			30
Aurantimonadaceae Unclassified			2	Kruskal-Wallis rank sum test	0	0	0			30
Bacillaceae 1 Unclassified			2	Kruskal-Wallis rank sum test	0	0	0			30
Bacillales Unclassified			2	Kruskal-Wallis rank sum test	0	0	0			30
Bacilli Unclassified			2	Kruskal-Wallis rank sum test	0	0	0			30
Bacillus			2	Kruskal-Wallis rank sum test	0	0	0			30
Bacteroidales Unclassified			2	Kruskal-Wallis rank sum test	0	0	0			30
Bacteroidetes Unclassified			2	Kruskal-Wallis rank sum test	0	0	0			30
Barnesiella			2	Kruskal-Wallis rank sum test	0	0	0			30
Betaproteobacteria Unclassified			2	Kruskal-Wallis rank sum test	0	0	0			30
Bifidobacteriaceae Unclassified			2	Kruskal-Wallis rank sum test	0	0	0			30
Bilophila			2	Kruskal-Wallis rank sum test	0	0	0			30
Brachybacterium			2	Kruskal-Wallis rank sum test	0	0	0			30
Bradyrhizobium			2	Kruskal-Wallis rank sum test	0	0	0			30
Brucellaceae Unclassified			2	Kruskal-Wallis rank sum test	0	0	0			30
Burkholderia			2	Kruskal-Wallis rank sum test	0	0	0			30
Burkholderiales Unclassified			2	Kruskal-Wallis rank sum test	0	0	0			30
Butyricimonas			2	Kruskal-Wallis rank sum test	0	0	0			30
Butyrivibrio			2	Kruskal-Wallis rank sum test	0	0	0			30
Campylobacter			2	Kruskal-Wallis rank sum test	0	0	0			30
Carnobacteriaceae Unclassified			2	Kruskal-Wallis rank sum test	0	0	0			30
Catonella			2	Kruskal-Wallis rank sum test	0	0	0			30
Chitinophagaceae Unclassified			2	Kruskal-Wallis rank sum test	0	0	0			30
Cloacibacillus			2	Kruskal-Wallis rank sum test	0	0	0			30
Cloacibacterium			2	Kruskal-Wallis rank sum test	0	0	0			30
Clostridiaceae 1 Unclassified			2	Kruskal-Wallis rank sum test	0	0	0			30
Clostridiales Incertae Sedis XIII Unclassified			2	Kruskal-Wallis rank sum test	0	0	0			30
Clostridium sensu stricto			2	Kruskal-Wallis rank sum test	0	0	0			30
Clostridium XI			2	Kruskal-Wallis rank sum test	0	0	0			30
Clostridium XVIII			2	Kruskal-Wallis rank sum test	0	0	0			30
Collinsella			2	Kruskal-Wallis rank sum test	0	0	0			30
Comamonadaceae Unclassified			2	Kruskal-Wallis rank sum test	0	0	0			30
Corynebacterium			2	Kruskal-Wallis rank sum test	0	0	0			30
Curvibacter			2	Kruskal-Wallis rank sum test	0	0	0			30
Cystobacter			2	Kruskal-Wallis rank sum test	0	0	0			30
Desulfovibrio			2	Kruskal-Wallis rank sum test	0	0	0			30
Devosia			2	Kruskal-Wallis rank sum test	0	0	0			30
Dialister			2	Kruskal-Wallis rank sum test	0	0	0			30
Dorea			2	Kruskal-Wallis rank sum test	0	0	0			30
Dysgonomonas			2	Kruskal-Wallis rank sum test	0	0	0			30
Enterococcus			2	Kruskal-Wallis rank sum test	0	0	0			30
Escherichia/Shigella			2	Kruskal-Wallis rank sum test	0	0	0			30
Eubacterium			2	Kruskal-Wallis rank sum test	0	0	0			30
Faecalibacterium			2	Kruskal-Wallis rank sum test	0	0	0			30
Finegoldia			2	Kruskal-Wallis rank sum test	0	0	0			30
Flavobacteriaceae Unclassified			2	Kruskal-Wallis rank sum test	0	0	0			30
Flavobacterium			2	Kruskal-Wallis rank sum test	0	0	0			30
Flavonifractor			2	Kruskal-Wallis rank sum test	0	0	0			30
Fusicatenibacter			2	Kruskal-Wallis rank sum test	0	0	0			30
Fusobacteriaceae Unclassified			2	Kruskal-Wallis rank sum test	0	0	0			30
Fusobacterium			2	Kruskal-Wallis rank sum test	0	0	0			30
Gemella			2	Kruskal-Wallis rank sum test	0	0	0			30
Gemmata			2	Kruskal-Wallis rank sum test	0	0	0			30
Geobacillus			2	Kruskal-Wallis rank sum test	0	0	0			30
Granulicatella			2	Kruskal-Wallis rank sum test	0	0	0			30
Hungatella			2	Kruskal-Wallis rank sum test	0	0	0			30
Hyphomicrobium			2	Kruskal-Wallis rank sum test	0	0	0			30
Janthinobacterium			2	Kruskal-Wallis rank sum test	0	0	0			30
Jeotgalicoccus			2	Kruskal-Wallis rank sum test	0	0	0			30
Lactobacillales Unclassified			2	Kruskal-Wallis rank sum test	0	0	0			30
Lactococcus			2	Kruskal-Wallis rank sum test	0	0	0			30
Leptotrichia			2	Kruskal-Wallis rank sum test	0	0	0			30
Listeria			2	Kruskal-Wallis rank sum test	0	0	0			30
Lysobacter			2	Kruskal-Wallis rank sum test	0	0	0			30
Mannheimia			2	Kruskal-Wallis rank sum test	0	0	0			30
Marmoricola			2	Kruskal-Wallis rank sum test	0	0	0			30
Megasphaera			2	Kruskal-Wallis rank sum test	0	0	0			30
Methylobacterium			2	Kruskal-Wallis rank sum test	0	0	0			30
Morganella			2	Kruskal-Wallis rank sum test	0	0	0			30
Mucispirillum			2	Kruskal-Wallis rank sum test	0	0	0			30
Neisseria			2	Kruskal-Wallis rank sum test	0	0	0			30
Neisseriaceae Unclassified			2	Kruskal-Wallis rank sum test	0	0	0			30
Odoribacter			2	Kruskal-Wallis rank sum test	0	0	0			30
Parabacteroides			2	Kruskal-Wallis rank sum test	0	0	0			30
Paraprevotella			2	Kruskal-Wallis rank sum test	0	0	0			30
Parasutterella			2	Kruskal-Wallis rank sum test	0	0	0			30
Parvimonas			2	Kruskal-Wallis rank sum test	0	0	0			30
Pasteurellaceae Unclassified			2	Kruskal-Wallis rank sum test	0	0	0			30
Pectinatus			2	Kruskal-Wallis rank sum test	0	0	0			30
Peptoniphilus			2	Kruskal-Wallis rank sum test	0	0	0			30
Peptostreptococcus			2	Kruskal-Wallis rank sum test	0	0	0			30
Phascolarctobacterium			2	Kruskal-Wallis rank sum test	0	0	0			30
Phenylobacterium			2	Kruskal-Wallis rank sum test	0	0	0			30
Phocaeicola			2	Kruskal-Wallis rank sum test	0	0	0			30
Phyllobacteriaceae Unclassified			2	Kruskal-Wallis rank sum test	0	0	0			30
Phyllobacterium			2	Kruskal-Wallis rank sum test	0	0	0			30
Porphyromonas			2	Kruskal-Wallis rank sum test	0	0	0			30
Prevotella			2	Kruskal-Wallis rank sum test	0	0	0			30
Proteobacteria Unclassified			2	Kruskal-Wallis rank sum test	0	0	0			30
Proteus			2	Kruskal-Wallis rank sum test	0	0	0			30
Pseudomonas			2	Kruskal-Wallis rank sum test	0	0	0			30
Pyramidobacter			2	Kruskal-Wallis rank sum test	0	0	0			30
Ralstonia			2	Kruskal-Wallis rank sum test	0	0	0			30
Romboutsia			2	Kruskal-Wallis rank sum test	0	0	0			30
Roseburia			2	Kruskal-Wallis rank sum test	0	0	0			30
Rothia			2	Kruskal-Wallis rank sum test	0	0	0			30
Ruminococcus2			2	Kruskal-Wallis rank sum test	0	0	0			30
Senegalimassilia			2	Kruskal-Wallis rank sum test	0	0	0			30
Sphingomonas			2	Kruskal-Wallis rank sum test	0	0	0			30
Staphylococcus			2	Kruskal-Wallis rank sum test	0	0	0			30
Stenotrophomonas			2	Kruskal-Wallis rank sum test	0	0	0			30
Stomatobaculum			2	Kruskal-Wallis rank sum test	0	0	0			30
Streptococcus			2	Kruskal-Wallis rank sum test	0	0	0			30
Subdoligranulum			2	Kruskal-Wallis rank sum test	0	0	0			30
Succiniclasticum			2	Kruskal-Wallis rank sum test	0	0	0			30
Succinivibrio			2	Kruskal-Wallis rank sum test	0	0	0			30
Sutterella			2	Kruskal-Wallis rank sum test	0	0	0			30
Terrisporobacter			2	Kruskal-Wallis rank sum test	0	0	0			30
Veillonella			2	Kruskal-Wallis rank sum test	0	0	0			30
Veillonellaceae Unclassified			2	Kruskal-Wallis rank sum test	0	0	0			30
Verrucomicrobia Unclassified			2	Kruskal-Wallis rank sum test	0	0	0			30
Weissella			2	Kruskal-Wallis rank sum test	0	0	0			30

## Sheet: Sheet 5
genus	statistic	p.value	method	alternative	1	8	p.value.adj
Erysipelotrichaceae Unclassified	36	0.0141474	Wilcoxon signed rank test with continuity correction	two.sided	0.012	0	0.319722
Lactobacillus	34	0.029974	Wilcoxon signed rank test with continuity correction	two.sided	0.023	0.011	0.319722
Olsenella	28	0.0213032	Wilcoxon signed rank test with continuity correction	two.sided	0.002	0	0.319722
Akkermansia	31	0.0800579	Wilcoxon signed rank test with continuity correction	two.sided	0.174	0.021	0.365979
Bacteroides	7	0.0742188	Wilcoxon signed rank exact test	two.sided	0.508	0.549	0.365979
Coriobacteriaceae Unclassified	15	0.0533369	Wilcoxon signed rank test with continuity correction	two.sided	0.001	0	0.365979
Enterobacteriaceae Unclassified	15	0.0579073	Wilcoxon signed rank test with continuity correction	two.sided	0.001	0	0.365979
Oscillibacter	0	0.0975125	Wilcoxon signed rank test with continuity correction	two.sided	0	0	0.375628
Porphyromonadaceae Unclassified	1	0.105645	Wilcoxon signed rank test with continuity correction	two.sided	0	0	0.375628
Clostridium XlVb	0	0.173568	Wilcoxon signed rank test with continuity correction	two.sided	0	0	0.555418
Bifidobacterium	1	0.422678	Wilcoxon signed rank test with continuity correction	two.sided	0	0	0.901713
Clostridium XlVa	5	0.422678	Wilcoxon signed rank test with continuity correction	two.sided	0	0	0.901713
Enterorhabdus	11	0.409847	Wilcoxon signed rank test with continuity correction	two.sided	0.001	0	0.901713
Peptostreptococcaceae Unclassified	0	0.371093	Wilcoxon signed rank test with continuity correction	two.sided	0	0	0.901713
Turicibacter	31	0.359375	Wilcoxon signed rank exact test	two.sided	0.033	0.022	0.901713
Acetatifactor	6.5	0.456821	Wilcoxon signed rank test with continuity correction	two.sided	0	0.001	0.913642
Alistipes	0	1	Wilcoxon signed rank test with continuity correction	two.sided	0	0	1
Anaeroplasma	0	1	Wilcoxon signed rank test with continuity correction	two.sided	0	0	1
Anaerotruncus	0	1	Wilcoxon signed rank test with continuity correction	two.sided	0	0	1
Blautia	5.5	1	Wilcoxon signed rank test with continuity correction	two.sided	0	0	1
Butyricicoccus	18	0.552691	Wilcoxon signed rank test with continuity correction	two.sided	0.003	0.003	1
Clostridiales Unclassified	21.5	0.672144	Wilcoxon signed rank test with continuity correction	two.sided	0.003	0.002	1
Clostridium IV	1	1	Wilcoxon signed rank test with continuity correction	two.sided	0	0	1
Dorea	1	1	Wilcoxon signed rank test with continuity correction	two.sided	0	0	1
Firmicutes Unclassified	1	1	Wilcoxon signed rank test with continuity correction	two.sided	0	0	1
Lachnospiraceae Unclassified	20	0.820312	Wilcoxon signed rank exact test	two.sided	0.119	0.145	1
Pseudoflavonifractor	10	0.571608	Wilcoxon signed rank test with continuity correction	two.sided	0	0	1
Romboutsia	0	1	Wilcoxon signed rank test with continuity correction	two.sided	0	0	1
Ruminococcaceae Unclassified	13	0.932647	Wilcoxon signed rank test with continuity correction	two.sided	0.011	0.006	1
Ruminococcus	1	1	Wilcoxon signed rank test with continuity correction	two.sided	0	0	1
Terrisporobacter	0	1	Wilcoxon signed rank test with continuity correction	two.sided	0	0	1
Unclassified	1	1	Wilcoxon signed rank test with continuity correction	two.sided	0	0	1
Acetitomaculum	0		Wilcoxon signed rank test with continuity correction	two.sided	0	0
Acetobacteraceae Unclassified	0		Wilcoxon signed rank test with continuity correction	two.sided	0	0
Acidaminococcaceae Unclassified	0		Wilcoxon signed rank test with continuity correction	two.sided	0	0
Acidaminococcus	0		Wilcoxon signed rank test with continuity correction	two.sided	0	0
Actinobacillus	0		Wilcoxon signed rank test with continuity correction	two.sided	0	0
Actinomyces	0		Wilcoxon signed rank test with continuity correction	two.sided	0	0
Actinomycetales Unclassified	0		Wilcoxon signed rank test with continuity correction	two.sided	0	0
Aerococcus	0		Wilcoxon signed rank test with continuity correction	two.sided	0	0
Aestuariispira	0		Wilcoxon signed rank test with continuity correction	two.sided	0	0
Alloprevotella	0		Wilcoxon signed rank test with continuity correction	two.sided	0	0
Alphaproteobacteria Unclassified	0		Wilcoxon signed rank test with continuity correction	two.sided	0	0
Anaerofustis	0		Wilcoxon signed rank test with continuity correction	two.sided	0	0
Anaerostipes	0		Wilcoxon signed rank test with continuity correction	two.sided	0	0
Atopobium	0		Wilcoxon signed rank test with continuity correction	two.sided	0	0
Atopostipes	0		Wilcoxon signed rank test with continuity correction	two.sided	0	0
Aurantimonadaceae Unclassified	0		Wilcoxon signed rank test with continuity correction	two.sided	0	0
Bacillaceae 1 Unclassified	0		Wilcoxon signed rank test with continuity correction	two.sided	0	0
Bacillales Unclassified	0		Wilcoxon signed rank test with continuity correction	two.sided	0	0
Bacilli Unclassified	0		Wilcoxon signed rank test with continuity correction	two.sided	0	0
Bacillus	0		Wilcoxon signed rank test with continuity correction	two.sided	0	0
Bacteroidales Unclassified	0		Wilcoxon signed rank test with continuity correction	two.sided	0	0
Bacteroidetes Unclassified	0		Wilcoxon signed rank test with continuity correction	two.sided	0	0
Barnesiella	0		Wilcoxon signed rank test with continuity correction	two.sided	0	0
Betaproteobacteria Unclassified	0		Wilcoxon signed rank test with continuity correction	two.sided	0	0
Bifidobacteriaceae Unclassified	0		Wilcoxon signed rank test with continuity correction	two.sided	0	0
Bilophila	0		Wilcoxon signed rank test with continuity correction	two.sided	0	0
Brachybacterium	0		Wilcoxon signed rank test with continuity correction	two.sided	0	0
Bradyrhizobium	0		Wilcoxon signed rank test with continuity correction	two.sided	0	0
Brucellaceae Unclassified	0		Wilcoxon signed rank test with continuity correction	two.sided	0	0
Burkholderia	0		Wilcoxon signed rank test with continuity correction	two.sided	0	0
Burkholderiales Unclassified	0		Wilcoxon signed rank test with continuity correction	two.sided	0	0
Butyricimonas	0		Wilcoxon signed rank test with continuity correction	two.sided	0	0
Butyrivibrio	0		Wilcoxon signed rank test with continuity correction	two.sided	0	0
Campylobacter	0		Wilcoxon signed rank test with continuity correction	two.sided	0	0
Carnobacteriaceae Unclassified	0		Wilcoxon signed rank test with continuity correction	two.sided	0	0
Catonella	0		Wilcoxon signed rank test with continuity correction	two.sided	0	0
Chitinophagaceae Unclassified	0		Wilcoxon signed rank test with continuity correction	two.sided	0	0
Cloacibacillus	0		Wilcoxon signed rank test with continuity correction	two.sided	0	0
Cloacibacterium	0		Wilcoxon signed rank test with continuity correction	two.sided	0	0
Clostridia Unclassified	0		Wilcoxon signed rank test with continuity correction	two.sided	0	0
Clostridiaceae 1 Unclassified	0		Wilcoxon signed rank test with continuity correction	two.sided	0	0
Clostridiales Incertae Sedis XIII Unclassified	0		Wilcoxon signed rank test with continuity correction	two.sided	0	0
Clostridium sensu stricto	0		Wilcoxon signed rank test with continuity correction	two.sided	0	0
Clostridium XI	0		Wilcoxon signed rank test with continuity correction	two.sided	0	0
Clostridium XVIII	0		Wilcoxon signed rank test with continuity correction	two.sided	0	0
Collinsella	0		Wilcoxon signed rank test with continuity correction	two.sided	0	0
Comamonadaceae Unclassified	0		Wilcoxon signed rank test with continuity correction	two.sided	0	0
Corynebacterium	0		Wilcoxon signed rank test with continuity correction	two.sided	0	0
Curvibacter	0		Wilcoxon signed rank test with continuity correction	two.sided	0	0
Cystobacter	0		Wilcoxon signed rank test with continuity correction	two.sided	0	0
Desulfovibrio	0		Wilcoxon signed rank test with continuity correction	two.sided	0	0
Devosia	0		Wilcoxon signed rank test with continuity correction	two.sided	0	0
Dialister	0		Wilcoxon signed rank test with continuity correction	two.sided	0	0
Dysgonomonas	0		Wilcoxon signed rank test with continuity correction	two.sided	0	0
Enterococcus	0		Wilcoxon signed rank test with continuity correction	two.sided	0	0
Escherichia/Shigella	0		Wilcoxon signed rank test with continuity correction	two.sided	0	0
Eubacterium	0		Wilcoxon signed rank test with continuity correction	two.sided	0	0
Faecalibacterium	0		Wilcoxon signed rank test with continuity correction	two.sided	0	0
Finegoldia	0		Wilcoxon signed rank test with continuity correction	two.sided	0	0
Flavobacteriaceae Unclassified	0		Wilcoxon signed rank test with continuity correction	two.sided	0	0
Flavobacterium	0		Wilcoxon signed rank test with continuity correction	two.sided	0	0
Flavonifractor	0		Wilcoxon signed rank test with continuity correction	two.sided	0	0
Fusicatenibacter	0		Wilcoxon signed rank test with continuity correction	two.sided	0	0
Fusobacteriaceae Unclassified	0		Wilcoxon signed rank test with continuity correction	two.sided	0	0
Fusobacterium	0		Wilcoxon signed rank test with continuity correction	two.sided	0	0
Gemella	0		Wilcoxon signed rank test with continuity correction	two.sided	0	0
Gemmata	0		Wilcoxon signed rank test with continuity correction	two.sided	0	0
Geobacillus	0		Wilcoxon signed rank test with continuity correction	two.sided	0	0
Granulicatella	0		Wilcoxon signed rank test with continuity correction	two.sided	0	0
Hungatella	0		Wilcoxon signed rank test with continuity correction	two.sided	0	0
Hyphomicrobium	0		Wilcoxon signed rank test with continuity correction	two.sided	0	0
Janthinobacterium	0		Wilcoxon signed rank test with continuity correction	two.sided	0	0
Jeotgalicoccus	0		Wilcoxon signed rank test with continuity correction	two.sided	0	0
Lactobacillaceae Unclassified	0		Wilcoxon signed rank test with continuity correction	two.sided	0	0
Lactobacillales Unclassified	0		Wilcoxon signed rank test with continuity correction	two.sided	0	0
Lactococcus	0		Wilcoxon signed rank test with continuity correction	two.sided	0	0
Leptotrichia	0		Wilcoxon signed rank test with continuity correction	two.sided	0	0
Listeria	0		Wilcoxon signed rank test with continuity correction	two.sided	0	0
Lysobacter	0		Wilcoxon signed rank test with continuity correction	two.sided	0	0
Mannheimia	0		Wilcoxon signed rank test with continuity correction	two.sided	0	0
Marmoricola	0		Wilcoxon signed rank test with continuity correction	two.sided	0	0
Megasphaera	0		Wilcoxon signed rank test with continuity correction	two.sided	0	0
Methylobacterium	0		Wilcoxon signed rank test with continuity correction	two.sided	0	0
Morganella	0		Wilcoxon signed rank test with continuity correction	two.sided	0	0
Mucispirillum	0		Wilcoxon signed rank test with continuity correction	two.sided	0	0
Neisseria	0		Wilcoxon signed rank test with continuity correction	two.sided	0	0
Neisseriaceae Unclassified	0		Wilcoxon signed rank test with continuity correction	two.sided	0	0
Odoribacter	0		Wilcoxon signed rank test with continuity correction	two.sided	0	0
Parabacteroides	0		Wilcoxon signed rank test with continuity correction	two.sided	0	0
Paraprevotella	0		Wilcoxon signed rank test with continuity correction	two.sided	0	0
Parasutterella	0		Wilcoxon signed rank test with continuity correction	two.sided	0	0
Parvimonas	0		Wilcoxon signed rank test with continuity correction	two.sided	0	0
Pasteurellaceae Unclassified	0		Wilcoxon signed rank test with continuity correction	two.sided	0	0
Pectinatus	0		Wilcoxon signed rank test with continuity correction	two.sided	0	0
Peptoniphilus	0		Wilcoxon signed rank test with continuity correction	two.sided	0	0
Peptostreptococcus	0		Wilcoxon signed rank test with continuity correction	two.sided	0	0
Phascolarctobacterium	0		Wilcoxon signed rank test with continuity correction	two.sided	0	0
Phenylobacterium	0		Wilcoxon signed rank test with continuity correction	two.sided	0	0
Phocaeicola	0		Wilcoxon signed rank test with continuity correction	two.sided	0	0
Phyllobacteriaceae Unclassified	0		Wilcoxon signed rank test with continuity correction	two.sided	0	0
Phyllobacterium	0		Wilcoxon signed rank test with continuity correction	two.sided	0	0
Porphyromonas	0		Wilcoxon signed rank test with continuity correction	two.sided	0	0
Prevotella	0		Wilcoxon signed rank test with continuity correction	two.sided	0	0
Proteobacteria Unclassified	0		Wilcoxon signed rank test with continuity correction	two.sided	0	0
Proteus	0		Wilcoxon signed rank test with continuity correction	two.sided	0	0
Pseudomonas	0		Wilcoxon signed rank test with continuity correction	two.sided	0	0
Pyramidobacter	0		Wilcoxon signed rank test with continuity correction	two.sided	0	0
Ralstonia	0		Wilcoxon signed rank test with continuity correction	two.sided	0	0
Roseburia	0		Wilcoxon signed rank test with continuity correction	two.sided	0	0
Rothia	0		Wilcoxon signed rank test with continuity correction	two.sided	0	0
Ruminococcus2	0		Wilcoxon signed rank test with continuity correction	two.sided	0	0
Senegalimassilia	0		Wilcoxon signed rank test with continuity correction	two.sided	0	0
Sphingomonas	0		Wilcoxon signed rank test with continuity correction	two.sided	0	0
Staphylococcus	0		Wilcoxon signed rank test with continuity correction	two.sided	0	0
Stenotrophomonas	0		Wilcoxon signed rank test with continuity correction	two.sided	0	0
Stomatobaculum	0		Wilcoxon signed rank test with continuity correction	two.sided	0	0
Streptococcus	0		Wilcoxon signed rank test with continuity correction	two.sided	0	0
Subdoligranulum	0		Wilcoxon signed rank test with continuity correction	two.sided	0	0
Succiniclasticum	0		Wilcoxon signed rank test with continuity correction	two.sided	0	0
Succinivibrio	0		Wilcoxon signed rank test with continuity correction	two.sided	0	0
Sutterella	0		Wilcoxon signed rank test with continuity correction	two.sided	0	0
Veillonella	0		Wilcoxon signed rank test with continuity correction	two.sided	0	0
Veillonellaceae Unclassified	0		Wilcoxon signed rank test with continuity correction	two.sided	0	0
Verrucomicrobia Unclassified	0		Wilcoxon signed rank test with continuity correction	two.sided	0	0
Weissella	0		Wilcoxon signed rank test with continuity correction	two.sided	0	0

## Sheet: Sheet 6
day	statistic	p.value	parameter	method	WM	C	WMC	WMR	p.value.adj
6	16.8791	0.000216145	2	Kruskal-Wallis rank sum test	1.0559	3.03944	1.24352		0.00043229
30	9.25	0.00980366	2	Kruskal-Wallis rank sum test	2.74862	3.47212		2.68024	0.00980366

## Sheet: Sheet 7
effects	Df	SumsOfSqs	MeanSqs	F.Model	R2	Pr(>F)
group	3	13.561	4.52034	66.6316	0.329014	0.000999001
day	3	4.34706	1.44902	21.3591	0.105467	0.000999001
group:sample_type	8	1.97932	0.247415	3.64699	0.0480217	0.000999001
group:exp_num	5	4.11029	0.822057	12.1174	0.0997227	0.000999001
group:unique_cage_no	18	8.75543	0.486413	7.16992	0.212422	0.000999001
group:ext_plate	3	0.21072	0.0702399	1.03536	0.00511243	0.18981
group:sample_type:exp_num	16	1.40771	0.0879816	1.29688	0.0341534	0.046953
group:sample_type:unique_cage_no	34	1.67254	0.0491924	0.725115	0.0405788	0.69031
group:sample_type:ext_plate	3	0.152839	0.0509465	0.750971	0.00370815	0.82018
Residuals	74	5.02022	0.0678408		0.121799
Total	167	41.2171			1

## Sheet: Sheet 8
genus	statistic	p.value	parameter	method	WM	C	WMR	WMC	p.value.adj	day
Acetatifactor	21.3079	2.36071e-05	2	Kruskal-Wallis rank sum test	0	0.015		0	0.000274023	6
Clostridiales Unclassified	21.2705	2.40527e-05	2	Kruskal-Wallis rank sum test	0	0.008		0	0.000274023	6
Oscillibacter	21.2601	2.41785e-05	2	Kruskal-Wallis rank sum test	0	0.017		0	0.000274023	6
Lachnospiraceae Unclassified	19.057	7.27503e-05	2	Kruskal-Wallis rank sum test	0.002	0.445		0	0.000494702	6
Ruminococcaceae Unclassified	19.3411	6.31141e-05	2	Kruskal-Wallis rank sum test	0	0.076		0	0.000494702	6
Blautia	17.8692	0.00013175	2	Kruskal-Wallis rank sum test	0.038	0		0.05	0.000746583	6
Enterobacteriaceae Unclassified	17.1769	0.000186241	2	Kruskal-Wallis rank sum test	0.235	0		0.234	0.000904599	6
Pseudoflavonifractor	16.7761	0.000227569	2	Kruskal-Wallis rank sum test	0	0.006		0	0.00096717	6
Clostridium IV	16.0426	0.000328399	2	Kruskal-Wallis rank sum test	0	0.002		0	0.00124062	6
Peptostreptococcaceae Unclassified	15.3005	0.000475925	2	Kruskal-Wallis rank sum test	0.02	0		0.051	0.00161814	6
Clostridium XlVa	14.3054	0.000782764	2	Kruskal-Wallis rank sum test	0	0.023		0	0.00241945	6
Firmicutes Unclassified	14.0082	0.000908137	2	Kruskal-Wallis rank sum test	0	0.002		0	0.00257306	6
Bacteroides	13.7066	0.00105596	2	Kruskal-Wallis rank sum test	0.676	0		0.482	0.00276174	6
Butyricicoccus	11.3222	0.00347874	2	Kruskal-Wallis rank sum test	0	0.003		0	0.00844837	6
Turicibacter	10.9611	0.00416694	2	Kruskal-Wallis rank sum test	0	0.01		0	0.00944507	6
Lactobacillus	10.7593	0.00460942	2	Kruskal-Wallis rank sum test	0.003	0.012		0.001	0.00979502	6
Unclassified	10.4987	0.00525096	2	Kruskal-Wallis rank sum test	0	0.002		0	0.0105019	6
Akkermansia	8.18732	0.0166781	2	Kruskal-Wallis rank sum test	0.001	0.262		0.137	0.0315031	6
Anaeroplasma	5.79011	0.055296	2	Kruskal-Wallis rank sum test	0	0		0	0.0940032	6
Enterorhabdus	5.81818	0.0545253	2	Kruskal-Wallis rank sum test	0	0		0	0.0940032	6
Clostridium XlVb	5.5861	0.0612341	2	Kruskal-Wallis rank sum test	0	0		0	0.099141	6
Anaerostipes	5.36646	0.0683421	2	Kruskal-Wallis rank sum test	0	0		0	0.10562	6
Porphyromonadaceae Unclassified	3.79605	0.149864	2	Kruskal-Wallis rank sum test	0	0.002		0	0.221538	6
Bifidobacterium	3.7037	0.156946	2	Kruskal-Wallis rank sum test	0	0		0	0.222341	6
Prevotella	2.57143	0.276453	2	Kruskal-Wallis rank sum test	0	0		0	0.361516	6
Terrisporobacter	2.57143	0.276453	2	Kruskal-Wallis rank sum test	0	0		0	0.361516	6
Alistipes	1.9429	0.378533	2	Kruskal-Wallis rank sum test	0	0		0	0.411112	6
Bacteroidales Unclassified	1.77778	0.411112	2	Kruskal-Wallis rank sum test	0	0		0	0.411112	6
Coriobacteriaceae Unclassified	1.77778	0.411112	2	Kruskal-Wallis rank sum test	0	0		0	0.411112	6
Erysipelotrichaceae Unclassified	1.77778	0.411112	2	Kruskal-Wallis rank sum test	0	0		0	0.411112	6
Olsenella	1.77778	0.411112	2	Kruskal-Wallis rank sum test	0	0		0	0.411112	6
Ruminococcus	1.77778	0.411112	2	Kruskal-Wallis rank sum test	0	0		0	0.411112	6
Staphylococcus	1.77778	0.411112	2	Kruskal-Wallis rank sum test	0	0		0	0.411112	6
Streptococcus	1.77778	0.411112	2	Kruskal-Wallis rank sum test	0	0		0	0.411112	6
Acetitomaculum			2	Kruskal-Wallis rank sum test	0	0		0		6
Acetobacteraceae Unclassified			2	Kruskal-Wallis rank sum test	0	0		0		6
Acidaminococcaceae Unclassified			2	Kruskal-Wallis rank sum test	0	0		0		6
Acidaminococcus			2	Kruskal-Wallis rank sum test	0	0		0		6
Actinobacillus			2	Kruskal-Wallis rank sum test	0	0		0		6
Actinomyces			2	Kruskal-Wallis rank sum test	0	0		0		6
Actinomycetales Unclassified			2	Kruskal-Wallis rank sum test	0	0		0		6
Aerococcus			2	Kruskal-Wallis rank sum test	0	0		0		6
Aestuariispira			2	Kruskal-Wallis rank sum test	0	0		0		6
Alloprevotella			2	Kruskal-Wallis rank sum test	0	0		0		6
Alphaproteobacteria Unclassified			2	Kruskal-Wallis rank sum test	0	0		0		6
Anaerofustis			2	Kruskal-Wallis rank sum test	0	0		0		6
Anaerotruncus			2	Kruskal-Wallis rank sum test	0	0		0		6
Atopobium			2	Kruskal-Wallis rank sum test	0	0		0		6
Atopostipes			2	Kruskal-Wallis rank sum test	0	0		0		6
Aurantimonadaceae Unclassified			2	Kruskal-Wallis rank sum test	0	0		0		6
Bacillaceae 1 Unclassified			2	Kruskal-Wallis rank sum test	0	0		0		6
Bacillales Unclassified			2	Kruskal-Wallis rank sum test	0	0		0		6
Bacilli Unclassified			2	Kruskal-Wallis rank sum test	0	0		0		6
Bacillus			2	Kruskal-Wallis rank sum test	0	0		0		6
Bacteroidetes Unclassified			2	Kruskal-Wallis rank sum test	0	0		0		6
Barnesiella			2	Kruskal-Wallis rank sum test	0	0		0		6
Betaproteobacteria Unclassified			2	Kruskal-Wallis rank sum test	0	0		0		6
Bifidobacteriaceae Unclassified			2	Kruskal-Wallis rank sum test	0	0		0		6
Bilophila			2	Kruskal-Wallis rank sum test	0	0		0		6
Brachybacterium			2	Kruskal-Wallis rank sum test	0	0		0		6
Bradyrhizobium			2	Kruskal-Wallis rank sum test	0	0		0		6
Brucellaceae Unclassified			2	Kruskal-Wallis rank sum test	0	0		0		6
Burkholderia			2	Kruskal-Wallis rank sum test	0	0		0		6
Burkholderiales Unclassified			2	Kruskal-Wallis rank sum test	0	0		0		6
Butyricimonas			2	Kruskal-Wallis rank sum test	0	0		0		6
Butyrivibrio			2	Kruskal-Wallis rank sum test	0	0		0		6
Campylobacter			2	Kruskal-Wallis rank sum test	0	0		0		6
Carnobacteriaceae Unclassified			2	Kruskal-Wallis rank sum test	0	0		0		6
Catonella			2	Kruskal-Wallis rank sum test	0	0		0		6
Chitinophagaceae Unclassified			2	Kruskal-Wallis rank sum test	0	0		0		6
Cloacibacillus			2	Kruskal-Wallis rank sum test	0	0		0		6
Cloacibacterium			2	Kruskal-Wallis rank sum test	0	0		0		6
Clostridia Unclassified			2	Kruskal-Wallis rank sum test	0	0		0		6
Clostridiaceae 1 Unclassified			2	Kruskal-Wallis rank sum test	0	0		0		6
Clostridiales Incertae Sedis XIII Unclassified			2	Kruskal-Wallis rank sum test	0	0		0		6
Clostridium sensu stricto			2	Kruskal-Wallis rank sum test	0	0		0		6
Clostridium XI			2	Kruskal-Wallis rank sum test	0	0		0		6
Clostridium XVIII			2	Kruskal-Wallis rank sum test	0	0		0		6
Collinsella			2	Kruskal-Wallis rank sum test	0	0		0		6
Comamonadaceae Unclassified			2	Kruskal-Wallis rank sum test	0	0		0		6
Corynebacterium			2	Kruskal-Wallis rank sum test	0	0		0		6
Curvibacter			2	Kruskal-Wallis rank sum test	0	0		0		6
Cystobacter			2	Kruskal-Wallis rank sum test	0	0		0		6
Desulfovibrio			2	Kruskal-Wallis rank sum test	0	0		0		6
Devosia			2	Kruskal-Wallis rank sum test	0	0		0		6
Dialister			2	Kruskal-Wallis rank sum test	0	0		0		6
Dorea			2	Kruskal-Wallis rank sum test	0	0		0		6
Dysgonomonas			2	Kruskal-Wallis rank sum test	0	0		0		6
Enterococcus			2	Kruskal-Wallis rank sum test	0	0		0		6
Escherichia/Shigella			2	Kruskal-Wallis rank sum test	0	0		0		6
Eubacterium			2	Kruskal-Wallis rank sum test	0	0		0		6
Faecalibacterium			2	Kruskal-Wallis rank sum test	0	0		0		6
Finegoldia			2	Kruskal-Wallis rank sum test	0	0		0		6
Flavobacteriaceae Unclassified			2	Kruskal-Wallis rank sum test	0	0		0		6
Flavobacterium			2	Kruskal-Wallis rank sum test	0	0		0		6
Flavonifractor			2	Kruskal-Wallis rank sum test	0	0		0		6
Fusicatenibacter			2	Kruskal-Wallis rank sum test	0	0		0		6
Fusobacteriaceae Unclassified			2	Kruskal-Wallis rank sum test	0	0		0		6
Fusobacterium			2	Kruskal-Wallis rank sum test	0	0		0		6
Gemella			2	Kruskal-Wallis rank sum test	0	0		0		6
Gemmata			2	Kruskal-Wallis rank sum test	0	0		0		6
Geobacillus			2	Kruskal-Wallis rank sum test	0	0		0		6
Granulicatella			2	Kruskal-Wallis rank sum test	0	0		0		6
Hungatella			2	Kruskal-Wallis rank sum test	0	0		0		6
Hyphomicrobium			2	Kruskal-Wallis rank sum test	0	0		0		6
Janthinobacterium			2	Kruskal-Wallis rank sum test	0	0		0		6
Jeotgalicoccus			2	Kruskal-Wallis rank sum test	0	0		0		6
Lactobacillaceae Unclassified			2	Kruskal-Wallis rank sum test	0	0		0		6
Lactobacillales Unclassified			2	Kruskal-Wallis rank sum test	0	0		0		6
Lactococcus			2	Kruskal-Wallis rank sum test	0	0		0		6
Leptotrichia			2	Kruskal-Wallis rank sum test	0	0		0		6
Listeria			2	Kruskal-Wallis rank sum test	0	0		0		6
Lysobacter			2	Kruskal-Wallis rank sum test	0	0		0		6
Mannheimia			2	Kruskal-Wallis rank sum test	0	0		0		6
Marmoricola			2	Kruskal-Wallis rank sum test	0	0		0		6
Megasphaera			2	Kruskal-Wallis rank sum test	0	0		0		6
Methylobacterium			2	Kruskal-Wallis rank sum test	0	0		0		6
Morganella			2	Kruskal-Wallis rank sum test	0	0		0		6
Mucispirillum			2	Kruskal-Wallis rank sum test	0	0		0		6
Neisseria			2	Kruskal-Wallis rank sum test	0	0		0		6
Neisseriaceae Unclassified			2	Kruskal-Wallis rank sum test	0	0		0		6
Odoribacter			2	Kruskal-Wallis rank sum test	0	0		0		6
Parabacteroides			2	Kruskal-Wallis rank sum test	0	0		0		6
Paraprevotella			2	Kruskal-Wallis rank sum test	0	0		0		6
Parasutterella			2	Kruskal-Wallis rank sum test	0	0		0		6
Parvimonas			2	Kruskal-Wallis rank sum test	0	0		0		6
Pasteurellaceae Unclassified			2	Kruskal-Wallis rank sum test	0	0		0		6
Pectinatus			2	Kruskal-Wallis rank sum test	0	0		0		6
Peptoniphilus			2	Kruskal-Wallis rank sum test	0	0		0		6
Peptostreptococcus			2	Kruskal-Wallis rank sum test	0	0		0		6
Phascolarctobacterium			2	Kruskal-Wallis rank sum test	0	0		0		6
Phenylobacterium			2	Kruskal-Wallis rank sum test	0	0		0		6
Phocaeicola			2	Kruskal-Wallis rank sum test	0	0		0		6
Phyllobacteriaceae Unclassified			2	Kruskal-Wallis rank sum test	0	0		0		6
Phyllobacterium			2	Kruskal-Wallis rank sum test	0	0		0		6
Porphyromonas			2	Kruskal-Wallis rank sum test	0	0		0		6
Proteobacteria Unclassified			2	Kruskal-Wallis rank sum test	0	0		0		6
Proteus			2	Kruskal-Wallis rank sum test	0	0		0		6
Pseudomonas			2	Kruskal-Wallis rank sum test	0	0		0		6
Pyramidobacter			2	Kruskal-Wallis rank sum test	0	0		0		6
Ralstonia			2	Kruskal-Wallis rank sum test	0	0		0		6
Romboutsia			2	Kruskal-Wallis rank sum test	0	0		0		6
Roseburia			2	Kruskal-Wallis rank sum test	0	0		0		6
Rothia			2	Kruskal-Wallis rank sum test	0	0		0		6
Ruminococcus2			2	Kruskal-Wallis rank sum test	0	0		0		6
Senegalimassilia			2	Kruskal-Wallis rank sum test	0	0		0		6
Sphingomonas			2	Kruskal-Wallis rank sum test	0	0		0		6
Stenotrophomonas			2	Kruskal-Wallis rank sum test	0	0		0		6
Stomatobaculum			2	Kruskal-Wallis rank sum test	0	0		0		6
Subdoligranulum			2	Kruskal-Wallis rank sum test	0	0		0		6
Succiniclasticum			2	Kruskal-Wallis rank sum test	0	0		0		6
Succinivibrio			2	Kruskal-Wallis rank sum test	0	0		0		6
Sutterella			2	Kruskal-Wallis rank sum test	0	0		0		6
Veillonella			2	Kruskal-Wallis rank sum test	0	0		0		6
Veillonellaceae Unclassified			2	Kruskal-Wallis rank sum test	0	0		0		6
Verrucomicrobia Unclassified			2	Kruskal-Wallis rank sum test	0	0		0		6
Weissella			2	Kruskal-Wallis rank sum test	0	0		0		6
Firmicutes Unclassified	12.9928	0.00150884	2	Kruskal-Wallis rank sum test	0	0.007	0		0.0154112	30
Ruminococcaceae Unclassified	12.8125	0.0016512	2	Kruskal-Wallis rank sum test	0.0495	0.0905	0.021		0.0154112	30
Unclassified	12.9696	0.00152647	2	Kruskal-Wallis rank sum test	0	0.0275	0		0.0154112	30
Clostridiales Unclassified	10.9912	0.00410476	2	Kruskal-Wallis rank sum test	0.003	0.065	0.0025		0.0287333	30
Bacteroides	9.64706	0.00803837	2	Kruskal-Wallis rank sum test	0.1695	0.0055	0.38		0.0450149	30
Clostridium XlVb	6.94129	0.031097	2	Kruskal-Wallis rank sum test	0	0.0055	0.002		0.100746	30
Enterorhabdus	7.08333	0.028965	2	Kruskal-Wallis rank sum test	0	0	0.001		0.100746	30
Peptostreptococcaceae Unclassified	7.22699	0.0269575	2	Kruskal-Wallis rank sum test	0.0085	0	0.001		0.100746	30
Porphyromonadaceae Unclassified	6.86027	0.0323825	2	Kruskal-Wallis rank sum test	0.138	0.213	0.0015		0.100746	30
Blautia	6.4	0.0407622	2	Kruskal-Wallis rank sum test	0	0	0.0005		0.114134	30
Anaeroplasma	5.71429	0.0574326	2	Kruskal-Wallis rank sum test	0	0.001	0		0.146192	30
Acetatifactor	4.48838	0.106013	2	Kruskal-Wallis rank sum test	0.0115	0.024	0.0255		0.236041	30
Turicibacter	4.42201	0.10959	2	Kruskal-Wallis rank sum test	0.0115	0.03	0.0215		0.236041	30
Butyricicoccus	4.07711	0.130217	2	Kruskal-Wallis rank sum test	0.006	0.0015	0.004		0.260433	30
Akkermansia	3.6713	0.15951	2	Kruskal-Wallis rank sum test	0.0665	0.0065	0.1265		0.297752	30
Clostridium IV	2.66667	0.263597	2	Kruskal-Wallis rank sum test	0	0.001	0.001		0.461295	30
Pseudoflavonifractor	2.37389	0.305153	2	Kruskal-Wallis rank sum test	0.008	0.005	0.0025		0.502604	30
Alistipes	2.17949	0.336303	2	Kruskal-Wallis rank sum test	0	0	0		0.523138	30
Enterobacteriaceae Unclassified	2.05955	0.357087	2	Kruskal-Wallis rank sum test	0.002	0.0005	0.0025		0.526234	30
Aurantimonadaceae Unclassified	1.66667	0.434598	2	Kruskal-Wallis rank sum test	0	0	0		0.529076	30
Bacillus	1.66667	0.434598	2	Kruskal-Wallis rank sum test	0	0	0		0.529076	30
Coriobacteriaceae Unclassified	1.66667	0.434598	2	Kruskal-Wallis rank sum test	0	0	0		0.529076	30
Erysipelotrichaceae Unclassified	1.66667	0.434598	2	Kruskal-Wallis rank sum test	0	0	0		0.529076	30
Oscillibacter	0.766962	0.681485	2	Kruskal-Wallis rank sum test	0.0025	0.0115	0.016		0.795066	30
Bacteroidales Unclassified	0.416667	0.811936	2	Kruskal-Wallis rank sum test	0	0	0		0.845366	30
Clostridium XlVa	0.462278	0.793629	2	Kruskal-Wallis rank sum test	0.0125	0.011	0.014		0.845366	30
Lachnospiraceae Unclassified	0.335972	0.845366	2	Kruskal-Wallis rank sum test	0.4005	0.4025	0.3995		0.845366	30
Lactobacillus	0.359121	0.835637	2	Kruskal-Wallis rank sum test	0.007	0.01	0.008		0.845366	30
Acetitomaculum			2	Kruskal-Wallis rank sum test	0	0	0			30
Acetobacteraceae Unclassified			2	Kruskal-Wallis rank sum test	0	0	0			30
Acidaminococcaceae Unclassified			2	Kruskal-Wallis rank sum test	0	0	0			30
Acidaminococcus			2	Kruskal-Wallis rank sum test	0	0	0			30
Actinobacillus			2	Kruskal-Wallis rank sum test	0	0	0			30
Actinomyces			2	Kruskal-Wallis rank sum test	0	0	0			30
Actinomycetales Unclassified			2	Kruskal-Wallis rank sum test	0	0	0			30
Aerococcus			2	Kruskal-Wallis rank sum test	0	0	0			30
Aestuariispira			2	Kruskal-Wallis rank sum test	0	0	0			30
Alloprevotella			2	Kruskal-Wallis rank sum test	0	0	0			30
Alphaproteobacteria Unclassified			2	Kruskal-Wallis rank sum test	0	0	0			30
Anaerofustis			2	Kruskal-Wallis rank sum test	0	0	0			30
Anaerostipes			2	Kruskal-Wallis rank sum test	0	0	0			30
Anaerotruncus			2	Kruskal-Wallis rank sum test	0	0	0			30
Atopobium			2	Kruskal-Wallis rank sum test	0	0	0			30
Atopostipes			2	Kruskal-Wallis rank sum test	0	0	0			30
Bacillaceae 1 Unclassified			2	Kruskal-Wallis rank sum test	0	0	0			30
Bacillales Unclassified			2	Kruskal-Wallis rank sum test	0	0	0			30
Bacilli Unclassified			2	Kruskal-Wallis rank sum test	0	0	0			30
Bacteroidetes Unclassified			2	Kruskal-Wallis rank sum test	0	0	0			30
Barnesiella			2	Kruskal-Wallis rank sum test	0	0	0			30
Betaproteobacteria Unclassified			2	Kruskal-Wallis rank sum test	0	0	0			30
Bifidobacteriaceae Unclassified			2	Kruskal-Wallis rank sum test	0	0	0			30
Bifidobacterium			2	Kruskal-Wallis rank sum test	0	0	0			30
Bilophila			2	Kruskal-Wallis rank sum test	0	0	0			30
Brachybacterium			2	Kruskal-Wallis rank sum test	0	0	0			30
Bradyrhizobium			2	Kruskal-Wallis rank sum test	0	0	0			30
Brucellaceae Unclassified			2	Kruskal-Wallis rank sum test	0	0	0			30
Burkholderia			2	Kruskal-Wallis rank sum test	0	0	0			30
Burkholderiales Unclassified			2	Kruskal-Wallis rank sum test	0	0	0			30
Butyricimonas			2	Kruskal-Wallis rank sum test	0	0	0			30
Butyrivibrio			2	Kruskal-Wallis rank sum test	0	0	0			30
Campylobacter			2	Kruskal-Wallis rank sum test	0	0	0			30
Carnobacteriaceae Unclassified			2	Kruskal-Wallis rank sum test	0	0	0			30
Catonella			2	Kruskal-Wallis rank sum test	0	0	0			30
Chitinophagaceae Unclassified			2	Kruskal-Wallis rank sum test	0	0	0			30
Cloacibacillus			2	Kruskal-Wallis rank sum test	0	0	0			30
Cloacibacterium			2	Kruskal-Wallis rank sum test	0	0	0			30
Clostridia Unclassified			2	Kruskal-Wallis rank sum test	0	0	0			30
Clostridiaceae 1 Unclassified			2	Kruskal-Wallis rank sum test	0	0	0			30
Clostridiales Incertae Sedis XIII Unclassified			2	Kruskal-Wallis rank sum test	0	0	0			30
Clostridium sensu stricto			2	Kruskal-Wallis rank sum test	0	0	0			30
Clostridium XI			2	Kruskal-Wallis rank sum test	0	0	0			30
Clostridium XVIII			2	Kruskal-Wallis rank sum test	0	0	0			30
Collinsella			2	Kruskal-Wallis rank sum test	0	0	0			30
Comamonadaceae Unclassified			2	Kruskal-Wallis rank sum test	0	0	0			30
Corynebacterium			2	Kruskal-Wallis rank sum test	0	0	0			30
Curvibacter			2	Kruskal-Wallis rank sum test	0	0	0			30
Cystobacter			2	Kruskal-Wallis rank sum test	0	0	0			30
Desulfovibrio			2	Kruskal-Wallis rank sum test	0	0	0			30
Devosia			2	Kruskal-Wallis rank sum test	0	0	0			30
Dialister			2	Kruskal-Wallis rank sum test	0	0	0			30
Dorea			2	Kruskal-Wallis rank sum test	0	0	0			30
Dysgonomonas			2	Kruskal-Wallis rank sum test	0	0	0			30
Enterococcus			2	Kruskal-Wallis rank sum test	0	0	0			30
Escherichia/Shigella			2	Kruskal-Wallis rank sum test	0	0	0			30
Eubacterium			2	Kruskal-Wallis rank sum test	0	0	0			30
Faecalibacterium			2	Kruskal-Wallis rank sum test	0	0	0			30
Finegoldia			2	Kruskal-Wallis rank sum test	0	0	0			30
Flavobacteriaceae Unclassified			2	Kruskal-Wallis rank sum test	0	0	0			30
Flavobacterium			2	Kruskal-Wallis rank sum test	0	0	0			30
Flavonifractor			2	Kruskal-Wallis rank sum test	0	0	0			30
Fusicatenibacter			2	Kruskal-Wallis rank sum test	0	0	0			30
Fusobacteriaceae Unclassified			2	Kruskal-Wallis rank sum test	0	0	0			30
Fusobacterium			2	Kruskal-Wallis rank sum test	0	0	0			30
Gemella			2	Kruskal-Wallis rank sum test	0	0	0			30
Gemmata			2	Kruskal-Wallis rank sum test	0	0	0			30
Geobacillus			2	Kruskal-Wallis rank sum test	0	0	0			30
Granulicatella			2	Kruskal-Wallis rank sum test	0	0	0			30
Hungatella			2	Kruskal-Wallis rank sum test	0	0	0			30
Hyphomicrobium			2	Kruskal-Wallis rank sum test	0	0	0			30
Janthinobacterium			2	Kruskal-Wallis rank sum test	0	0	0			30
Jeotgalicoccus			2	Kruskal-Wallis rank sum test	0	0	0			30
Lactobacillaceae Unclassified			2	Kruskal-Wallis rank sum test	0	0	0			30
Lactobacillales Unclassified			2	Kruskal-Wallis rank sum test	0	0	0			30
Lactococcus			2	Kruskal-Wallis rank sum test	0	0	0			30
Leptotrichia			2	Kruskal-Wallis rank sum test	0	0	0			30
Listeria			2	Kruskal-Wallis rank sum test	0	0	0			30
Lysobacter			2	Kruskal-Wallis rank sum test	0	0	0			30
Mannheimia			2	Kruskal-Wallis rank sum test	0	0	0			30
Marmoricola			2	Kruskal-Wallis rank sum test	0	0	0			30
Megasphaera			2	Kruskal-Wallis rank sum test	0	0	0			30
Methylobacterium			2	Kruskal-Wallis rank sum test	0	0	0			30
Morganella			2	Kruskal-Wallis rank sum test	0	0	0			30
Mucispirillum			2	Kruskal-Wallis rank sum test	0	0	0			30
Neisseria			2	Kruskal-Wallis rank sum test	0	0	0			30
Neisseriaceae Unclassified			2	Kruskal-Wallis rank sum test	0	0	0			30
Odoribacter			2	Kruskal-Wallis rank sum test	0	0	0			30
Olsenella			2	Kruskal-Wallis rank sum test	0	0	0			30
Parabacteroides			2	Kruskal-Wallis rank sum test	0	0	0			30
Paraprevotella			2	Kruskal-Wallis rank sum test	0	0	0			30
Parasutterella			2	Kruskal-Wallis rank sum test	0	0	0			30
Parvimonas			2	Kruskal-Wallis rank sum test	0	0	0			30
Pasteurellaceae Unclassified			2	Kruskal-Wallis rank sum test	0	0	0			30
Pectinatus			2	Kruskal-Wallis rank sum test	0	0	0			30
Peptoniphilus			2	Kruskal-Wallis rank sum test	0	0	0			30
Peptostreptococcus			2	Kruskal-Wallis rank sum test	0	0	0			30
Phascolarctobacterium			2	Kruskal-Wallis rank sum test	0	0	0			30
Phenylobacterium			2	Kruskal-Wallis rank sum test	0	0	0			30
Phocaeicola			2	Kruskal-Wallis rank sum test	0	0	0			30
Phyllobacteriaceae Unclassified			2	Kruskal-Wallis rank sum test	0	0	0			30
Phyllobacterium			2	Kruskal-Wallis rank sum test	0	0	0			30
Porphyromonas			2	Kruskal-Wallis rank sum test	0	0	0			30
Prevotella			2	Kruskal-Wallis rank sum test	0	0	0			30
Proteobacteria Unclassified			2	Kruskal-Wallis rank sum test	0	0	0			30
Proteus			2	Kruskal-Wallis rank sum test	0	0	0			30
Pseudomonas			2	Kruskal-Wallis rank sum test	0	0	0			30
Pyramidobacter			2	Kruskal-Wallis rank sum test	0	0	0			30
Ralstonia			2	Kruskal-Wallis rank sum test	0	0	0			30
Romboutsia			2	Kruskal-Wallis rank sum test	0	0	0			30
Roseburia			2	Kruskal-Wallis rank sum test	0	0	0			30
Rothia			2	Kruskal-Wallis rank sum test	0	0	0			30
Ruminococcus			2	Kruskal-Wallis rank sum test	0	0	0			30
Ruminococcus2			2	Kruskal-Wallis rank sum test	0	0	0			30
Senegalimassilia			2	Kruskal-Wallis rank sum test	0	0	0			30
Sphingomonas			2	Kruskal-Wallis rank sum test	0	0	0			30
Staphylococcus			2	Kruskal-Wallis rank sum test	0	0	0			30
Stenotrophomonas			2	Kruskal-Wallis rank sum test	0	0	0			30
Stomatobaculum			2	Kruskal-Wallis rank sum test	0	0	0			30
Streptococcus			2	Kruskal-Wallis rank sum test	0	0	0			30
Subdoligranulum			2	Kruskal-Wallis rank sum test	0	0	0			30
Succiniclasticum			2	Kruskal-Wallis rank sum test	0	0	0			30
Succinivibrio			2	Kruskal-Wallis rank sum test	0	0	0			30
Sutterella			2	Kruskal-Wallis rank sum test	0	0	0			30
Terrisporobacter			2	Kruskal-Wallis rank sum test	0	0	0			30
Veillonella			2	Kruskal-Wallis rank sum test	0	0	0			30
Veillonellaceae Unclassified			2	Kruskal-Wallis rank sum test	0	0	0			30
Verrucomicrobia Unclassified			2	Kruskal-Wallis rank sum test	0	0	0			30
Weissella			2	Kruskal-Wallis rank sum test	0	0	0			30

## Sheet: Sheet 9
genus	statistic	p.value	parameter	method	WM	C	WMR	WMC	p.value.adj	day
Oscillibacter	22.5235	1.28556e-05	2	Kruskal-Wallis rank sum test	0	0.015		0	0.000514224	6
Acetatifactor	20.1526	4.20638e-05	2	Kruskal-Wallis rank sum test	0	0.02		0	0.00056085	6
Clostridium IV	20.2142	4.07881e-05	2	Kruskal-Wallis rank sum test	0	0.001		0	0.00056085	6
Clostridiales Unclassified	19.4802	5.88758e-05	2	Kruskal-Wallis rank sum test	0	0.01		0	0.000588758	6
Peptostreptococcaceae Unclassified	17.3514	0.000170681	2	Kruskal-Wallis rank sum test	0.031	0		0.042	0.00113787	6
Ruminococcaceae Unclassified	17.557	0.000154012	2	Kruskal-Wallis rank sum test	0.001	0.083		0	0.00113787	6
Enterobacteriaceae Unclassified	16.7243	0.000233544	2	Kruskal-Wallis rank sum test	0.274	0.002		0.217	0.00133454	6
Bacteroides	15.3683	0.000460072	2	Kruskal-Wallis rank sum test	0.255	0.007		0.391	0.00209364	6
Blautia	15.1103	0.00052341	2	Kruskal-Wallis rank sum test	0.084	0		0.08	0.00209364	6
Lachnospiraceae Unclassified	15.1603	0.000510496	2	Kruskal-Wallis rank sum test	0.003	0.615		0.002	0.00209364	6
Clostridium XlVb	14.1674	0.00083865	2	Kruskal-Wallis rank sum test	0	0.006		0	0.00304964	6
Firmicutes Unclassified	13.8164	0.000999544	2	Kruskal-Wallis rank sum test	0	0.002		0	0.00307552	6
Pseudoflavonifractor	13.9446	0.00093751	2	Kruskal-Wallis rank sum test	0	0.005		0	0.00307552	6
Butyricicoccus	11.6641	0.00293211	2	Kruskal-Wallis rank sum test	0	0.003		0	0.00781895	6
Clostridium XlVa	11.7892	0.00275433	2	Kruskal-Wallis rank sum test	0	0.012		0	0.00781895	6
Anaerostipes	8.37498	0.0151844	2	Kruskal-Wallis rank sum test	0	0		0	0.0379609	6
Coriobacteriaceae Unclassified	8.08081	0.0175904	2	Kruskal-Wallis rank sum test	0	0		0	0.0413891	6
Turicibacter	7.95996	0.018686	2	Kruskal-Wallis rank sum test	0	0.004		0	0.0415245	6
Lactobacillus	7.70948	0.0211791	2	Kruskal-Wallis rank sum test	0.003	0.01		0.002	0.0445875	6
Unclassified	5.43961	0.0658876	2	Kruskal-Wallis rank sum test	0	0.003		0	0.131775	6
Akkermansia	3.92268	0.14067	2	Kruskal-Wallis rank sum test	0.003	0.131		0.238	0.267942	6
Bacteroidales Unclassified	2.57143	0.276453	2	Kruskal-Wallis rank sum test	0	0		0	0.394933	6
Bacteroidetes Unclassified	2.57143	0.276453	2	Kruskal-Wallis rank sum test	0	0		0	0.394933	6
Bradyrhizobium	2.57143	0.276453	2	Kruskal-Wallis rank sum test	0	0		0	0.394933	6
Burkholderia	2.57143	0.276453	2	Kruskal-Wallis rank sum test	0	0		0	0.394933	6
Chitinophagaceae Unclassified	2.57143	0.276453	2	Kruskal-Wallis rank sum test	0	0		0	0.394933	6
Ruminococcus	2.57143	0.276453	2	Kruskal-Wallis rank sum test	0	0		0	0.394933	6
Sphingomonas	2.57143	0.276453	2	Kruskal-Wallis rank sum test	0	0		0	0.394933	6
Alistipes	2.05641	0.357649	2	Kruskal-Wallis rank sum test	0	0		0	0.483662	6
Bacillus	1.77778	0.411112	2	Kruskal-Wallis rank sum test	0	0		0	0.483662	6
Clostridia Unclassified	1.77778	0.411112	2	Kruskal-Wallis rank sum test	0	0		0	0.483662	6
Clostridium sensu stricto	1.77778	0.411112	2	Kruskal-Wallis rank sum test	0	0		0	0.483662	6
Enterorhabdus	1.95859	0.375575	2	Kruskal-Wallis rank sum test	0	0		0	0.483662	6
Phenylobacterium	1.77778	0.411112	2	Kruskal-Wallis rank sum test	0	0		0	0.483662	6
Bifidobacterium	1.2619	0.532085	2	Kruskal-Wallis rank sum test	0	0		0	0.591205	6
Olsenella	1.2619	0.532085	2	Kruskal-Wallis rank sum test	0	0		0	0.591205	6
Anaeroplasma	0.577201	0.749312	2	Kruskal-Wallis rank sum test	0	0		0	0.788749	6
Porphyromonadaceae Unclassified	0.596845	0.741988	2	Kruskal-Wallis rank sum test	0.003	0.002		0.002	0.788749	6
Prevotella	0.425559	0.808334	2	Kruskal-Wallis rank sum test	0	0		0	0.829061	6
Erysipelotrichaceae Unclassified	0.201711	0.904063	2	Kruskal-Wallis rank sum test	0	0		0	0.904063	6
Acetitomaculum			2	Kruskal-Wallis rank sum test	0	0		0		6
Acetobacteraceae Unclassified			2	Kruskal-Wallis rank sum test	0	0		0		6
Acidaminococcaceae Unclassified			2	Kruskal-Wallis rank sum test	0	0		0		6
Acidaminococcus			2	Kruskal-Wallis rank sum test	0	0		0		6
Actinobacillus			2	Kruskal-Wallis rank sum test	0	0		0		6
Actinomyces			2	Kruskal-Wallis rank sum test	0	0		0		6
Actinomycetales Unclassified			2	Kruskal-Wallis rank sum test	0	0		0		6
Aerococcus			2	Kruskal-Wallis rank sum test	0	0		0		6
Aestuariispira			2	Kruskal-Wallis rank sum test	0	0		0		6
Alloprevotella			2	Kruskal-Wallis rank sum test	0	0		0		6
Alphaproteobacteria Unclassified			2	Kruskal-Wallis rank sum test	0	0		0		6
Anaerofustis			2	Kruskal-Wallis rank sum test	0	0		0		6
Anaerotruncus			2	Kruskal-Wallis rank sum test	0	0		0		6
Atopobium			2	Kruskal-Wallis rank sum test	0	0		0		6
Atopostipes			2	Kruskal-Wallis rank sum test	0	0		0		6
Aurantimonadaceae Unclassified			2	Kruskal-Wallis rank sum test	0	0		0		6
Bacillaceae 1 Unclassified			2	Kruskal-Wallis rank sum test	0	0		0		6
Bacillales Unclassified			2	Kruskal-Wallis rank sum test	0	0		0		6
Bacilli Unclassified			2	Kruskal-Wallis rank sum test	0	0		0		6
Barnesiella			2	Kruskal-Wallis rank sum test	0	0		0		6
Betaproteobacteria Unclassified			2	Kruskal-Wallis rank sum test	0	0		0		6
Bifidobacteriaceae Unclassified			2	Kruskal-Wallis rank sum test	0	0		0		6
Bilophila			2	Kruskal-Wallis rank sum test	0	0		0		6
Brachybacterium			2	Kruskal-Wallis rank sum test	0	0		0		6
Brucellaceae Unclassified			2	Kruskal-Wallis rank sum test	0	0		0		6
Burkholderiales Unclassified			2	Kruskal-Wallis rank sum test	0	0		0		6
Butyricimonas			2	Kruskal-Wallis rank sum test	0	0		0		6
Butyrivibrio			2	Kruskal-Wallis rank sum test	0	0		0		6
Campylobacter			2	Kruskal-Wallis rank sum test	0	0		0		6
Carnobacteriaceae Unclassified			2	Kruskal-Wallis rank sum test	0	0		0		6
Catonella			2	Kruskal-Wallis rank sum test	0	0		0		6
Cloacibacillus			2	Kruskal-Wallis rank sum test	0	0		0		6
Cloacibacterium			2	Kruskal-Wallis rank sum test	0	0		0		6
Clostridiaceae 1 Unclassified			2	Kruskal-Wallis rank sum test	0	0		0		6
Clostridiales Incertae Sedis XIII Unclassified			2	Kruskal-Wallis rank sum test	0	0		0		6
Clostridium XI			2	Kruskal-Wallis rank sum test	0	0		0		6
Clostridium XVIII			2	Kruskal-Wallis rank sum test	0	0		0		6
Collinsella			2	Kruskal-Wallis rank sum test	0	0		0		6
Comamonadaceae Unclassified			2	Kruskal-Wallis rank sum test	0	0		0		6
Corynebacterium			2	Kruskal-Wallis rank sum test	0	0		0		6
Curvibacter			2	Kruskal-Wallis rank sum test	0	0		0		6
Cystobacter			2	Kruskal-Wallis rank sum test	0	0		0		6
Desulfovibrio			2	Kruskal-Wallis rank sum test	0	0		0		6
Devosia			2	Kruskal-Wallis rank sum test	0	0		0		6
Dialister			2	Kruskal-Wallis rank sum test	0	0		0		6
Dorea			2	Kruskal-Wallis rank sum test	0	0		0		6
Dysgonomonas			2	Kruskal-Wallis rank sum test	0	0		0		6
Enterococcus			2	Kruskal-Wallis rank sum test	0	0		0		6
Escherichia/Shigella			2	Kruskal-Wallis rank sum test	0	0		0		6
Eubacterium			2	Kruskal-Wallis rank sum test	0	0		0		6
Faecalibacterium			2	Kruskal-Wallis rank sum test	0	0		0		6
Finegoldia			2	Kruskal-Wallis rank sum test	0	0		0		6
Flavobacteriaceae Unclassified			2	Kruskal-Wallis rank sum test	0	0		0		6
Flavobacterium			2	Kruskal-Wallis rank sum test	0	0		0		6
Flavonifractor			2	Kruskal-Wallis rank sum test	0	0		0		6
Fusicatenibacter			2	Kruskal-Wallis rank sum test	0	0		0		6
Fusobacteriaceae Unclassified			2	Kruskal-Wallis rank sum test	0	0		0		6
Fusobacterium			2	Kruskal-Wallis rank sum test	0	0		0		6
Gemella			2	Kruskal-Wallis rank sum test	0	0		0		6
Gemmata			2	Kruskal-Wallis rank sum test	0	0		0		6
Geobacillus			2	Kruskal-Wallis rank sum test	0	0		0		6
Granulicatella			2	Kruskal-Wallis rank sum test	0	0		0		6
Hungatella			2	Kruskal-Wallis rank sum test	0	0		0		6
Hyphomicrobium			2	Kruskal-Wallis rank sum test	0	0		0		6
Janthinobacterium			2	Kruskal-Wallis rank sum test	0	0		0		6
Jeotgalicoccus			2	Kruskal-Wallis rank sum test	0	0		0		6
Lactobacillaceae Unclassified			2	Kruskal-Wallis rank sum test	0	0		0		6
Lactobacillales Unclassified			2	Kruskal-Wallis rank sum test	0	0		0		6
Lactococcus			2	Kruskal-Wallis rank sum test	0	0		0		6
Leptotrichia			2	Kruskal-Wallis rank sum test	0	0		0		6
Listeria			2	Kruskal-Wallis rank sum test	0	0		0		6
Lysobacter			2	Kruskal-Wallis rank sum test	0	0		0		6
Mannheimia			2	Kruskal-Wallis rank sum test	0	0		0		6
Marmoricola			2	Kruskal-Wallis rank sum test	0	0		0		6
Megasphaera			2	Kruskal-Wallis rank sum test	0	0		0		6
Methylobacterium			2	Kruskal-Wallis rank sum test	0	0		0		6
Morganella			2	Kruskal-Wallis rank sum test	0	0		0		6
Mucispirillum			2	Kruskal-Wallis rank sum test	0	0		0		6
Neisseria			2	Kruskal-Wallis rank sum test	0	0		0		6
Neisseriaceae Unclassified			2	Kruskal-Wallis rank sum test	0	0		0		6
Odoribacter			2	Kruskal-Wallis rank sum test	0	0		0		6
Parabacteroides			2	Kruskal-Wallis rank sum test	0	0		0		6
Paraprevotella			2	Kruskal-Wallis rank sum test	0	0		0		6
Parasutterella			2	Kruskal-Wallis rank sum test	0	0		0		6
Parvimonas			2	Kruskal-Wallis rank sum test	0	0		0		6
Pasteurellaceae Unclassified			2	Kruskal-Wallis rank sum test	0	0		0		6
Pectinatus			2	Kruskal-Wallis rank sum test	0	0		0		6
Peptoniphilus			2	Kruskal-Wallis rank sum test	0	0		0		6
Peptostreptococcus			2	Kruskal-Wallis rank sum test	0	0		0		6
Phascolarctobacterium			2	Kruskal-Wallis rank sum test	0	0		0		6
Phocaeicola			2	Kruskal-Wallis rank sum test	0	0		0		6
Phyllobacteriaceae Unclassified			2	Kruskal-Wallis rank sum test	0	0		0		6
Phyllobacterium			2	Kruskal-Wallis rank sum test	0	0		0		6
Porphyromonas			2	Kruskal-Wallis rank sum test	0	0		0		6
Proteobacteria Unclassified			2	Kruskal-Wallis rank sum test	0	0		0		6
Proteus			2	Kruskal-Wallis rank sum test	0	0		0		6
Pseudomonas			2	Kruskal-Wallis rank sum test	0	0		0		6
Pyramidobacter			2	Kruskal-Wallis rank sum test	0	0		0		6
Ralstonia			2	Kruskal-Wallis rank sum test	0	0		0		6
Romboutsia			2	Kruskal-Wallis rank sum test	0	0		0		6
Roseburia			2	Kruskal-Wallis rank sum test	0	0		0		6
Rothia			2	Kruskal-Wallis rank sum test	0	0		0		6
Ruminococcus2			2	Kruskal-Wallis rank sum test	0	0		0		6
Senegalimassilia			2	Kruskal-Wallis rank sum test	0	0		0		6
Staphylococcus			2	Kruskal-Wallis rank sum test	0	0		0		6
Stenotrophomonas			2	Kruskal-Wallis rank sum test	0	0		0		6
Stomatobaculum			2	Kruskal-Wallis rank sum test	0	0		0		6
Streptococcus			2	Kruskal-Wallis rank sum test	0	0		0		6
Subdoligranulum			2	Kruskal-Wallis rank sum test	0	0		0		6
Succiniclasticum			2	Kruskal-Wallis rank sum test	0	0		0		6
Succinivibrio			2	Kruskal-Wallis rank sum test	0	0		0		6
Sutterella			2	Kruskal-Wallis rank sum test	0	0		0		6
Terrisporobacter			2	Kruskal-Wallis rank sum test	0	0		0		6
Veillonella			2	Kruskal-Wallis rank sum test	0	0		0		6
Veillonellaceae Unclassified			2	Kruskal-Wallis rank sum test	0	0		0		6
Verrucomicrobia Unclassified			2	Kruskal-Wallis rank sum test	0	0		0		6
Weissella			2	Kruskal-Wallis rank sum test	0	0		0		6
Unclassified	13.058	0.00146044	2	Kruskal-Wallis rank sum test	0	0.018	0		0.0525758	30
Clostridiales Unclassified	10.8859	0.00432673	2	Kruskal-Wallis rank sum test	0.003	0.0515	0.0005		0.0778812	30
Anaeroplasma	8.14249	0.0170561	2	Kruskal-Wallis rank sum test	0	0.001	0		0.122804	30
Butyricicoccus	8.45679	0.0145758	2	Kruskal-Wallis rank sum test	0.004	0.0005	0.0005		0.122804	30
Firmicutes Unclassified	9.10506	0.0105405	2	Kruskal-Wallis rank sum test	0	0.0035	0		0.122804	30
Lactobacillus	7.12537	0.0283626	2	Kruskal-Wallis rank sum test	0.016	0.005	0.014		0.170175	30
Clostridium XlVb	6.51628	0.0384599	2	Kruskal-Wallis rank sum test	0	0.003	0.0045		0.197794	30
Porphyromonadaceae Unclassified	5.37352	0.0681012	2	Kruskal-Wallis rank sum test	0.1935	0.1715	0.001		0.283437	30
Ruminococcaceae Unclassified	5.29412	0.0708593	2	Kruskal-Wallis rank sum test	0.039	0.071	0.016		0.283437	30
Bacteroides	4.45956	0.107552	2	Kruskal-Wallis rank sum test	0.192	0.015	0.2325		0.387188	30
Coriobacteriaceae Unclassified	3.75	0.153355	2	Kruskal-Wallis rank sum test	0	0.0005	0		0.464337	30
Peptostreptococcaceae Unclassified	3.661	0.160333	2	Kruskal-Wallis rank sum test	0.002	0	0.001		0.464337	30
Prevotella	3.57143	0.167677	2	Kruskal-Wallis rank sum test	0	0	0		0.464337	30
Acetatifactor	2.30549	0.315768	2	Kruskal-Wallis rank sum test	0.0145	0.0275	0.027		0.539501	30
Akkermansia	2.72854	0.255567	2	Kruskal-Wallis rank sum test	0.0495	0.004	0.0725		0.539501	30
Alistipes	1.66667	0.434598	2	Kruskal-Wallis rank sum test	0	0	0		0.539501	30
Bacillus	1.66667	0.434598	2	Kruskal-Wallis rank sum test	0	0	0		0.539501	30
Bacteroidales Unclassified	2.23214	0.327564	2	Kruskal-Wallis rank sum test	0	0	0		0.539501	30
Bacteroidetes Unclassified	1.66667	0.434598	2	Kruskal-Wallis rank sum test	0	0	0		0.539501	30
Barnesiella	1.66667	0.434598	2	Kruskal-Wallis rank sum test	0	0	0		0.539501	30
Bifidobacterium	1.66667	0.434598	2	Kruskal-Wallis rank sum test	0	0	0		0.539501	30
Blautia	2.08122	0.353239	2	Kruskal-Wallis rank sum test	0	0	0.001		0.539501	30
Clostridia Unclassified	1.66667	0.434598	2	Kruskal-Wallis rank sum test	0	0	0		0.539501	30
Clostridium IV	1.94932	0.377321	2	Kruskal-Wallis rank sum test	0	0.001	0.0005		0.539501	30
Enterorhabdus	1.86364	0.393837	2	Kruskal-Wallis rank sum test	0	0.0005	0.0005		0.539501	30
Listeria	1.66667	0.434598	2	Kruskal-Wallis rank sum test	0	0	0		0.539501	30
Parabacteroides	3	0.22313	2	Kruskal-Wallis rank sum test	0	0	0		0.539501	30
Pseudoflavonifractor	2.10961	0.34826	2	Kruskal-Wallis rank sum test	0.0055	0.001	0.0025		0.539501	30
Streptococcus	1.66667	0.434598	2	Kruskal-Wallis rank sum test	0	0	0		0.539501	30
Turicibacter	1.33112	0.513985	2	Kruskal-Wallis rank sum test	0.0145	0.0275	0.0195		0.616782	30
Erysipelotrichaceae Unclassified	1.11111	0.573753	2	Kruskal-Wallis rank sum test	0	0	0.0005		0.666294	30
Clostridium XlVa	0.953264	0.620871	2	Kruskal-Wallis rank sum test	0.013	0.0165	0.011		0.692308	30
Enterobacteriaceae Unclassified	0.807531	0.667801	2	Kruskal-Wallis rank sum test	0.0025	0.001	0.0295		0.692308	30
Lachnospiraceae Unclassified	0.841912	0.656419	2	Kruskal-Wallis rank sum test	0.346	0.5065	0.4995		0.692308	30
Oscillibacter	0.791792	0.673077	2	Kruskal-Wallis rank sum test	0.001	0.0085	0.0065		0.692308	30
Dorea	0.584936	0.746419	2	Kruskal-Wallis rank sum test	0	0	0		0.746419	30
Acetitomaculum			2	Kruskal-Wallis rank sum test	0	0	0			30
Acetobacteraceae Unclassified			2	Kruskal-Wallis rank sum test	0	0	0			30
Acidaminococcaceae Unclassified			2	Kruskal-Wallis rank sum test	0	0	0			30
Acidaminococcus			2	Kruskal-Wallis rank sum test	0	0	0			30
Actinobacillus			2	Kruskal-Wallis rank sum test	0	0	0			30
Actinomyces			2	Kruskal-Wallis rank sum test	0	0	0			30
Actinomycetales Unclassified			2	Kruskal-Wallis rank sum test	0	0	0			30
Aerococcus			2	Kruskal-Wallis rank sum test	0	0	0			30
Aestuariispira			2	Kruskal-Wallis rank sum test	0	0	0			30
Alloprevotella			2	Kruskal-Wallis rank sum test	0	0	0			30
Alphaproteobacteria Unclassified			2	Kruskal-Wallis rank sum test	0	0	0			30
Anaerofustis			2	Kruskal-Wallis rank sum test	0	0	0			30
Anaerostipes			2	Kruskal-Wallis rank sum test	0	0	0			30
Anaerotruncus			2	Kruskal-Wallis rank sum test	0	0	0			30
Atopobium			2	Kruskal-Wallis rank sum test	0	0	0			30
Atopostipes			2	Kruskal-Wallis rank sum test	0	0	0			30
Aurantimonadaceae Unclassified			2	Kruskal-Wallis rank sum test	0	0	0			30
Bacillaceae 1 Unclassified			2	Kruskal-Wallis rank sum test	0	0	0			30
Bacillales Unclassified			2	Kruskal-Wallis rank sum test	0	0	0			30
Bacilli Unclassified			2	Kruskal-Wallis rank sum test	0	0	0			30
Betaproteobacteria Unclassified			2	Kruskal-Wallis rank sum test	0	0	0			30
Bifidobacteriaceae Unclassified			2	Kruskal-Wallis rank sum test	0	0	0			30
Bilophila			2	Kruskal-Wallis rank sum test	0	0	0			30
Brachybacterium			2	Kruskal-Wallis rank sum test	0	0	0			30
Bradyrhizobium			2	Kruskal-Wallis rank sum test	0	0	0			30
Brucellaceae Unclassified			2	Kruskal-Wallis rank sum test	0	0	0			30
Burkholderia			2	Kruskal-Wallis rank sum test	0	0	0			30
Burkholderiales Unclassified			2	Kruskal-Wallis rank sum test	0	0	0			30
Butyricimonas			2	Kruskal-Wallis rank sum test	0	0	0			30
Butyrivibrio			2	Kruskal-Wallis rank sum test	0	0	0			30
Campylobacter			2	Kruskal-Wallis rank sum test	0	0	0			30
Carnobacteriaceae Unclassified			2	Kruskal-Wallis rank sum test	0	0	0			30
Catonella			2	Kruskal-Wallis rank sum test	0	0	0			30
Chitinophagaceae Unclassified			2	Kruskal-Wallis rank sum test	0	0	0			30
Cloacibacillus			2	Kruskal-Wallis rank sum test	0	0	0			30
Cloacibacterium			2	Kruskal-Wallis rank sum test	0	0	0			30
Clostridiaceae 1 Unclassified			2	Kruskal-Wallis rank sum test	0	0	0			30
Clostridiales Incertae Sedis XIII Unclassified			2	Kruskal-Wallis rank sum test	0	0	0			30
Clostridium sensu stricto			2	Kruskal-Wallis rank sum test	0	0	0			30
Clostridium XI			2	Kruskal-Wallis rank sum test	0	0	0			30
Clostridium XVIII			2	Kruskal-Wallis rank sum test	0	0	0			30
Collinsella			2	Kruskal-Wallis rank sum test	0	0	0			30
Comamonadaceae Unclassified			2	Kruskal-Wallis rank sum test	0	0	0			30
Corynebacterium			2	Kruskal-Wallis rank sum test	0	0	0			30
Curvibacter			2	Kruskal-Wallis rank sum test	0	0	0			30
Cystobacter			2	Kruskal-Wallis rank sum test	0	0	0			30
Desulfovibrio			2	Kruskal-Wallis rank sum test	0	0	0			30
Devosia			2	Kruskal-Wallis rank sum test	0	0	0			30
Dialister			2	Kruskal-Wallis rank sum test	0	0	0			30
Dysgonomonas			2	Kruskal-Wallis rank sum test	0	0	0			30
Enterococcus			2	Kruskal-Wallis rank sum test	0	0	0			30
Escherichia/Shigella			2	Kruskal-Wallis rank sum test	0	0	0			30
Eubacterium			2	Kruskal-Wallis rank sum test	0	0	0			30
Faecalibacterium			2	Kruskal-Wallis rank sum test	0	0	0			30
Finegoldia			2	Kruskal-Wallis rank sum test	0	0	0			30
Flavobacteriaceae Unclassified			2	Kruskal-Wallis rank sum test	0	0	0			30
Flavobacterium			2	Kruskal-Wallis rank sum test	0	0	0			30
Flavonifractor			2	Kruskal-Wallis rank sum test	0	0	0			30
Fusicatenibacter			2	Kruskal-Wallis rank sum test	0	0	0			30
Fusobacteriaceae Unclassified			2	Kruskal-Wallis rank sum test	0	0	0			30
Fusobacterium			2	Kruskal-Wallis rank sum test	0	0	0			30
Gemella			2	Kruskal-Wallis rank sum test	0	0	0			30
Gemmata			2	Kruskal-Wallis rank sum test	0	0	0			30
Geobacillus			2	Kruskal-Wallis rank sum test	0	0	0			30
Granulicatella			2	Kruskal-Wallis rank sum test	0	0	0			30
Hungatella			2	Kruskal-Wallis rank sum test	0	0	0			30
Hyphomicrobium			2	Kruskal-Wallis rank sum test	0	0	0			30
Janthinobacterium			2	Kruskal-Wallis rank sum test	0	0	0			30
Jeotgalicoccus			2	Kruskal-Wallis rank sum test	0	0	0			30
Lactobacillaceae Unclassified			2	Kruskal-Wallis rank sum test	0	0	0			30
Lactobacillales Unclassified			2	Kruskal-Wallis rank sum test	0	0	0			30
Lactococcus			2	Kruskal-Wallis rank sum test	0	0	0			30
Leptotrichia			2	Kruskal-Wallis rank sum test	0	0	0			30
Lysobacter			2	Kruskal-Wallis rank sum test	0	0	0			30
Mannheimia			2	Kruskal-Wallis rank sum test	0	0	0			30
Marmoricola			2	Kruskal-Wallis rank sum test	0	0	0			30
Megasphaera			2	Kruskal-Wallis rank sum test	0	0	0			30
Methylobacterium			2	Kruskal-Wallis rank sum test	0	0	0			30
Morganella			2	Kruskal-Wallis rank sum test	0	0	0			30
Mucispirillum			2	Kruskal-Wallis rank sum test	0	0	0			30
Neisseria			2	Kruskal-Wallis rank sum test	0	0	0			30
Neisseriaceae Unclassified			2	Kruskal-Wallis rank sum test	0	0	0			30
Odoribacter			2	Kruskal-Wallis rank sum test	0	0	0			30
Olsenella			2	Kruskal-Wallis rank sum test	0	0	0			30
Paraprevotella			2	Kruskal-Wallis rank sum test	0	0	0			30
Parasutterella			2	Kruskal-Wallis rank sum test	0	0	0			30
Parvimonas			2	Kruskal-Wallis rank sum test	0	0	0			30
Pasteurellaceae Unclassified			2	Kruskal-Wallis rank sum test	0	0	0			30
Pectinatus			2	Kruskal-Wallis rank sum test	0	0	0			30
Peptoniphilus			2	Kruskal-Wallis rank sum test	0	0	0			30
Peptostreptococcus			2	Kruskal-Wallis rank sum test	0	0	0			30
Phascolarctobacterium			2	Kruskal-Wallis rank sum test	0	0	0			30
Phenylobacterium			2	Kruskal-Wallis rank sum test	0	0	0			30
Phocaeicola			2	Kruskal-Wallis rank sum test	0	0	0			30
Phyllobacteriaceae Unclassified			2	Kruskal-Wallis rank sum test	0	0	0			30
Phyllobacterium			2	Kruskal-Wallis rank sum test	0	0	0			30
Porphyromonas			2	Kruskal-Wallis rank sum test	0	0	0			30
Proteobacteria Unclassified			2	Kruskal-Wallis rank sum test	0	0	0			30
Proteus			2	Kruskal-Wallis rank sum test	0	0	0			30
Pseudomonas			2	Kruskal-Wallis rank sum test	0	0	0			30
Pyramidobacter			2	Kruskal-Wallis rank sum test	0	0	0			30
Ralstonia			2	Kruskal-Wallis rank sum test	0	0	0			30
Romboutsia			2	Kruskal-Wallis rank sum test	0	0	0			30
Roseburia			2	Kruskal-Wallis rank sum test	0	0	0			30
Rothia			2	Kruskal-Wallis rank sum test	0	0	0			30
Ruminococcus			2	Kruskal-Wallis rank sum test	0	0	0			30
Ruminococcus2			2	Kruskal-Wallis rank sum test	0	0	0			30
Senegalimassilia			2	Kruskal-Wallis rank sum test	0	0	0			30
Sphingomonas			2	Kruskal-Wallis rank sum test	0	0	0			30
Staphylococcus			2	Kruskal-Wallis rank sum test	0	0	0			30
Stenotrophomonas			2	Kruskal-Wallis rank sum test	0	0	0			30
Stomatobaculum			2	Kruskal-Wallis rank sum test	0	0	0			30
Subdoligranulum			2	Kruskal-Wallis rank sum test	0	0	0			30
Succiniclasticum			2	Kruskal-Wallis rank sum test	0	0	0			30
Succinivibrio			2	Kruskal-Wallis rank sum test	0	0	0			30
Sutterella			2	Kruskal-Wallis rank sum test	0	0	0			30
Terrisporobacter			2	Kruskal-Wallis rank sum test	0	0	0			30
Veillonella			2	Kruskal-Wallis rank sum test	0	0	0			30
Veillonellaceae Unclassified			2	Kruskal-Wallis rank sum test	0	0	0			30
Verrucomicrobia Unclassified			2	Kruskal-Wallis rank sum test	0	0	0			30
Weissella			2	Kruskal-Wallis rank sum test	0	0	0			30

## Sheet: Sheet 10
genus	statistic	p.value	parameter	method	WM	C	WMR	WMC	p.value.adj	day
Oscillibacter	18.5205	9.51319e-05	2	Kruskal-Wallis rank sum test	0	0.013		0	0.00608844	6
Acetatifactor	14.4881	0.000714397	2	Kruskal-Wallis rank sum test	0	0.019		0	0.0105375	6
Blautia	13.7873	0.00101421	2	Kruskal-Wallis rank sum test	0.091	0		0.07	0.0105375	6
Lachnospiraceae Unclassified	13.5316	0.00115254	2	Kruskal-Wallis rank sum test	0.019	0.457		0.016	0.0105375	6
Peptostreptococcaceae Unclassified	15.1396	0.000515786	2	Kruskal-Wallis rank sum test	0.032	0		0.043	0.0105375	6
Pseudoflavonifractor	14.1757	0.000835191	2	Kruskal-Wallis rank sum test	0	0.005		0	0.0105375	6
Ruminococcaceae Unclassified	14.7357	0.000631215	2	Kruskal-Wallis rank sum test	0.004	0.063		0.002	0.0105375	6
Bacteroides	12.7519	0.00170197	2	Kruskal-Wallis rank sum test	0.279	0.042		0.289	0.0122815	6
Enterobacteriaceae Unclassified	12.7226	0.00172709	2	Kruskal-Wallis rank sum test	0.318	0.032		0.256	0.0122815	6
Firmicutes Unclassified	11.275	0.00356178	2	Kruskal-Wallis rank sum test	0	0.003		0	0.0227954	6
Clostridiales Unclassified	9.04999	0.0108348	2	Kruskal-Wallis rank sum test	0.001	0.006		0.001	0.0577853	6
Clostridium XlVa	9.13627	0.0103773	2	Kruskal-Wallis rank sum test	0	0.028		0	0.0577853	6
Anaerostipes	8.38509	0.0151078	2	Kruskal-Wallis rank sum test	0	0		0	0.0743767	6
Clostridium IV	8.05792	0.0177929	2	Kruskal-Wallis rank sum test	0	0		0	0.0813388	6
Clostridium XlVb	7.8806	0.0194424	2	Kruskal-Wallis rank sum test	0	0.007		0	0.0829543	6
Butyricicoccus	5.37599	0.068017	2	Kruskal-Wallis rank sum test	0	0.003		0	0.258489	6
Parabacteroides	5.35714	0.0686612	2	Kruskal-Wallis rank sum test	0	0		0	0.258489	6
Unclassified	4.40485	0.110535	2	Kruskal-Wallis rank sum test	0	0.003		0	0.393012	6
Enterococcus	3.66864	0.159722	2	Kruskal-Wallis rank sum test	0	0		0	0.486771	6
Pseudomonas	3.7037	0.156946	2	Kruskal-Wallis rank sum test	0	0		0	0.486771	6
Staphylococcus	3.7037	0.156946	2	Kruskal-Wallis rank sum test	0	0		0	0.486771	6
Acetobacteraceae Unclassified	1.77778	0.411112	2	Kruskal-Wallis rank sum test	0	0		0	0.515906	6
Actinomyces	1.77778	0.411112	2	Kruskal-Wallis rank sum test	0	0		0	0.515906	6
Actinomycetales Unclassified	1.77778	0.411112	2	Kruskal-Wallis rank sum test	0	0		0	0.515906	6
Aerococcus	1.77778	0.411112	2	Kruskal-Wallis rank sum test	0	0		0	0.515906	6
Akkermansia	2.1685	0.338156	2	Kruskal-Wallis rank sum test	0.029	0.078		0.137	0.515906	6
Anaeroplasma	1.77778	0.411112	2	Kruskal-Wallis rank sum test	0	0		0	0.515906	6
Bacteroidales Unclassified	1.94709	0.377742	2	Kruskal-Wallis rank sum test	0.001	0.001		0	0.515906	6
Bacteroidetes Unclassified	1.77778	0.411112	2	Kruskal-Wallis rank sum test	0	0		0	0.515906	6
Burkholderia	1.77778	0.411112	2	Kruskal-Wallis rank sum test	0	0		0	0.515906	6
Coriobacteriaceae Unclassified	1.77778	0.411112	2	Kruskal-Wallis rank sum test	0	0		0	0.515906	6
Curvibacter	1.77778	0.411112	2	Kruskal-Wallis rank sum test	0	0		0	0.515906	6
Dialister	2.75325	0.252429	2	Kruskal-Wallis rank sum test	0	0		0	0.515906	6
Enterorhabdus	3.16334	0.205631	2	Kruskal-Wallis rank sum test	0	0		0	0.515906	6
Finegoldia	1.77778	0.411112	2	Kruskal-Wallis rank sum test	0	0		0	0.515906	6
Gemella	1.77778	0.411112	2	Kruskal-Wallis rank sum test	0	0		0	0.515906	6
Granulicatella	1.77778	0.411112	2	Kruskal-Wallis rank sum test	0	0		0	0.515906	6
Lactococcus	1.77778	0.411112	2	Kruskal-Wallis rank sum test	0	0		0	0.515906	6
Leptotrichia	1.77778	0.411112	2	Kruskal-Wallis rank sum test	0	0		0	0.515906	6
Listeria	1.77778	0.411112	2	Kruskal-Wallis rank sum test	0	0		0	0.515906	6
Marmoricola	2.57143	0.276453	2	Kruskal-Wallis rank sum test	0	0		0	0.515906	6
Mucispirillum	1.77778	0.411112	2	Kruskal-Wallis rank sum test	0	0		0	0.515906	6
Neisseria	1.77778	0.411112	2	Kruskal-Wallis rank sum test	0	0		0	0.515906	6
Peptoniphilus	1.77778	0.411112	2	Kruskal-Wallis rank sum test	0	0		0	0.515906	6
Phenylobacterium	2.06638	0.35587	2	Kruskal-Wallis rank sum test	0	0		0	0.515906	6
Porphyromonas	1.77778	0.411112	2	Kruskal-Wallis rank sum test	0	0		0	0.515906	6
Proteobacteria Unclassified	1.77778	0.411112	2	Kruskal-Wallis rank sum test	0	0		0	0.515906	6
Rothia	1.77778	0.411112	2	Kruskal-Wallis rank sum test	0	0		0	0.515906	6
Ruminococcus	2.12008	0.346441	2	Kruskal-Wallis rank sum test	0	0		0	0.515906	6
Turicibacter	2.94834	0.228968	2	Kruskal-Wallis rank sum test	0.002	0.004		0.003	0.515906	6
Verrucomicrobia Unclassified	1.77778	0.411112	2	Kruskal-Wallis rank sum test	0	0		0	0.515906	6
Bifidobacterium	1.61404	0.446187	2	Kruskal-Wallis rank sum test	0	0		0.001	0.549153	6
Butyrivibrio	1.30386	0.521038	2	Kruskal-Wallis rank sum test	0	0		0	0.617527	6
Lactobacillus	1.32413	0.515785	2	Kruskal-Wallis rank sum test	0.007	0.011		0.009	0.617527	6
Roseburia	1.2619	0.532085	2	Kruskal-Wallis rank sum test	0	0		0	0.619153	6
Bacillus	1.19577	0.549974	2	Kruskal-Wallis rank sum test	0	0		0	0.628542	6
Prevotella	0.984322	0.611304	2	Kruskal-Wallis rank sum test	0.002	0.001		0.001	0.686376	6
Chitinophagaceae Unclassified	0.811594	0.666445	2	Kruskal-Wallis rank sum test	0	0		0	0.699221	6
Corynebacterium	0.814815	0.665373	2	Kruskal-Wallis rank sum test	0	0		0	0.699221	6
Gemmata	0.811594	0.666445	2	Kruskal-Wallis rank sum test	0	0		0	0.699221	6
Streptococcus	0.814815	0.665373	2	Kruskal-Wallis rank sum test	0	0		0	0.699221	6
Porphyromonadaceae Unclassified	0.70853	0.701689	2	Kruskal-Wallis rank sum test	0.011	0.034		0.038	0.724324	6
Erysipelotrichaceae Unclassified	0.0510449	0.974801	2	Kruskal-Wallis rank sum test	0	0		0.001	0.990274	6
Alistipes	0.00529101	0.997358	2	Kruskal-Wallis rank sum test	0.001	0.001		0	0.997358	6
Acetitomaculum			2	Kruskal-Wallis rank sum test	0	0		0		6
Acidaminococcaceae Unclassified			2	Kruskal-Wallis rank sum test	0	0		0		6
Acidaminococcus			2	Kruskal-Wallis rank sum test	0	0		0		6
Actinobacillus			2	Kruskal-Wallis rank sum test	0	0		0		6
Aestuariispira			2	Kruskal-Wallis rank sum test	0	0		0		6
Alloprevotella			2	Kruskal-Wallis rank sum test	0	0		0		6
Alphaproteobacteria Unclassified			2	Kruskal-Wallis rank sum test	0	0		0		6
Anaerofustis			2	Kruskal-Wallis rank sum test	0	0		0		6
Anaerotruncus			2	Kruskal-Wallis rank sum test	0	0		0		6
Atopobium			2	Kruskal-Wallis rank sum test	0	0		0		6
Atopostipes			2	Kruskal-Wallis rank sum test	0	0		0		6
Aurantimonadaceae Unclassified			2	Kruskal-Wallis rank sum test	0	0		0		6
Bacillaceae 1 Unclassified			2	Kruskal-Wallis rank sum test	0	0		0		6
Bacillales Unclassified			2	Kruskal-Wallis rank sum test	0	0		0		6
Bacilli Unclassified			2	Kruskal-Wallis rank sum test	0	0		0		6
Barnesiella			2	Kruskal-Wallis rank sum test	0	0		0		6
Betaproteobacteria Unclassified			2	Kruskal-Wallis rank sum test	0	0		0		6
Bifidobacteriaceae Unclassified			2	Kruskal-Wallis rank sum test	0	0		0		6
Bilophila			2	Kruskal-Wallis rank sum test	0	0		0		6
Brachybacterium			2	Kruskal-Wallis rank sum test	0	0		0		6
Bradyrhizobium			2	Kruskal-Wallis rank sum test	0	0		0		6
Brucellaceae Unclassified			2	Kruskal-Wallis rank sum test	0	0		0		6
Burkholderiales Unclassified			2	Kruskal-Wallis rank sum test	0	0		0		6
Butyricimonas			2	Kruskal-Wallis rank sum test	0	0		0		6
Campylobacter			2	Kruskal-Wallis rank sum test	0	0		0		6
Carnobacteriaceae Unclassified			2	Kruskal-Wallis rank sum test	0	0		0		6
Catonella			2	Kruskal-Wallis rank sum test	0	0		0		6
Cloacibacillus			2	Kruskal-Wallis rank sum test	0	0		0		6
Cloacibacterium			2	Kruskal-Wallis rank sum test	0	0		0		6
Clostridia Unclassified			2	Kruskal-Wallis rank sum test	0	0		0		6
Clostridiaceae 1 Unclassified			2	Kruskal-Wallis rank sum test	0	0		0		6
Clostridiales Incertae Sedis XIII Unclassified			2	Kruskal-Wallis rank sum test	0	0		0		6
Clostridium sensu stricto			2	Kruskal-Wallis rank sum test	0	0		0		6
Clostridium XI			2	Kruskal-Wallis rank sum test	0	0		0		6
Clostridium XVIII			2	Kruskal-Wallis rank sum test	0	0		0		6
Collinsella			2	Kruskal-Wallis rank sum test	0	0		0		6
Comamonadaceae Unclassified			2	Kruskal-Wallis rank sum test	0	0		0		6
Cystobacter			2	Kruskal-Wallis rank sum test	0	0		0		6
Desulfovibrio			2	Kruskal-Wallis rank sum test	0	0		0		6
Devosia			2	Kruskal-Wallis rank sum test	0	0		0		6
Dorea			2	Kruskal-Wallis rank sum test	0	0		0		6
Dysgonomonas			2	Kruskal-Wallis rank sum test	0	0		0		6
Escherichia/Shigella			2	Kruskal-Wallis rank sum test	0	0		0		6
Eubacterium			2	Kruskal-Wallis rank sum test	0	0		0		6
Faecalibacterium			2	Kruskal-Wallis rank sum test	0	0		0		6
Flavobacteriaceae Unclassified			2	Kruskal-Wallis rank sum test	0	0		0		6
Flavobacterium			2	Kruskal-Wallis rank sum test	0	0		0		6
Flavonifractor			2	Kruskal-Wallis rank sum test	0	0		0		6
Fusicatenibacter			2	Kruskal-Wallis rank sum test	0	0		0		6
Fusobacteriaceae Unclassified			2	Kruskal-Wallis rank sum test	0	0		0		6
Fusobacterium			2	Kruskal-Wallis rank sum test	0	0		0		6
Geobacillus			2	Kruskal-Wallis rank sum test	0	0		0		6
Hungatella			2	Kruskal-Wallis rank sum test	0	0		0		6
Hyphomicrobium			2	Kruskal-Wallis rank sum test	0	0		0		6
Janthinobacterium			2	Kruskal-Wallis rank sum test	0	0		0		6
Jeotgalicoccus			2	Kruskal-Wallis rank sum test	0	0		0		6
Lactobacillaceae Unclassified			2	Kruskal-Wallis rank sum test	0	0		0		6
Lactobacillales Unclassified			2	Kruskal-Wallis rank sum test	0	0		0		6
Lysobacter			2	Kruskal-Wallis rank sum test	0	0		0		6
Mannheimia			2	Kruskal-Wallis rank sum test	0	0		0		6
Megasphaera			2	Kruskal-Wallis rank sum test	0	0		0		6
Methylobacterium			2	Kruskal-Wallis rank sum test	0	0		0		6
Morganella			2	Kruskal-Wallis rank sum test	0	0		0		6
Neisseriaceae Unclassified			2	Kruskal-Wallis rank sum test	0	0		0		6
Odoribacter			2	Kruskal-Wallis rank sum test	0	0		0		6
Olsenella			2	Kruskal-Wallis rank sum test	0	0		0		6
Paraprevotella			2	Kruskal-Wallis rank sum test	0	0		0		6
Parasutterella			2	Kruskal-Wallis rank sum test	0	0		0		6
Parvimonas			2	Kruskal-Wallis rank sum test	0	0		0		6
Pasteurellaceae Unclassified			2	Kruskal-Wallis rank sum test	0	0		0		6
Pectinatus			2	Kruskal-Wallis rank sum test	0	0		0		6
Peptostreptococcus			2	Kruskal-Wallis rank sum test	0	0		0		6
Phascolarctobacterium			2	Kruskal-Wallis rank sum test	0	0		0		6
Phocaeicola			2	Kruskal-Wallis rank sum test	0	0		0		6
Phyllobacteriaceae Unclassified			2	Kruskal-Wallis rank sum test	0	0		0		6
Phyllobacterium			2	Kruskal-Wallis rank sum test	0	0		0		6
Proteus			2	Kruskal-Wallis rank sum test	0	0		0		6
Pyramidobacter			2	Kruskal-Wallis rank sum test	0	0		0		6
Ralstonia			2	Kruskal-Wallis rank sum test	0	0		0		6
Romboutsia			2	Kruskal-Wallis rank sum test	0	0		0		6
Ruminococcus2			2	Kruskal-Wallis rank sum test	0	0		0		6
Senegalimassilia			2	Kruskal-Wallis rank sum test	0	0		0		6
Sphingomonas			2	Kruskal-Wallis rank sum test	0	0		0		6
Stenotrophomonas			2	Kruskal-Wallis rank sum test	0	0		0		6
Stomatobaculum			2	Kruskal-Wallis rank sum test	0	0		0		6
Subdoligranulum			2	Kruskal-Wallis rank sum test	0	0		0		6
Succiniclasticum			2	Kruskal-Wallis rank sum test	0	0		0		6
Succinivibrio			2	Kruskal-Wallis rank sum test	0	0		0		6
Sutterella			2	Kruskal-Wallis rank sum test	0	0		0		6
Terrisporobacter			2	Kruskal-Wallis rank sum test	0	0		0		6
Veillonella			2	Kruskal-Wallis rank sum test	0	0		0		6
Veillonellaceae Unclassified			2	Kruskal-Wallis rank sum test	0	0		0		6
Weissella			2	Kruskal-Wallis rank sum test	0	0		0		6
Acetatifactor	3.09589	0.212685	2	Kruskal-Wallis rank sum test	0.018	0.021	0.069		0.635925	30
Acidaminococcus	1.2	0.548812	2	Kruskal-Wallis rank sum test	0	0	0		0.635925	30
Actinobacillus	1.2	0.548812	2	Kruskal-Wallis rank sum test	0	0	0		0.635925	30
Aerococcus	1.2	0.548812	2	Kruskal-Wallis rank sum test	0	0	0		0.635925	30
Aestuariispira	1.2	0.548812	2	Kruskal-Wallis rank sum test	0	0	0		0.635925	30
Akkermansia	1.30909	0.519678	2	Kruskal-Wallis rank sum test	0.007	0.077	0.04		0.635925	30
Alistipes	1.29187	0.524173	2	Kruskal-Wallis rank sum test	0.001	0.005	0		0.635925	30
Alloprevotella	1.2	0.548812	2	Kruskal-Wallis rank sum test	0	0	0		0.635925	30
Anaeroplasma	4.5	0.105399	2	Kruskal-Wallis rank sum test	0	0.002	0		0.635925	30
Bacteroidales Unclassified	4.65116	0.0977266	2	Kruskal-Wallis rank sum test	0.002	0.016	0		0.635925	30
Bacteroides	5.78182	0.0555257	2	Kruskal-Wallis rank sum test	0.122	0.089	0.069		0.635925	30
Bacteroidetes Unclassified	1.2	0.548812	2	Kruskal-Wallis rank sum test	0	0	0		0.635925	30
Bilophila	1.2	0.548812	2	Kruskal-Wallis rank sum test	0	0	0		0.635925	30
Brachybacterium	1.2	0.548812	2	Kruskal-Wallis rank sum test	0	0	0		0.635925	30
Burkholderia	1.2	0.548812	2	Kruskal-Wallis rank sum test	0	0	0		0.635925	30
Butyricicoccus	3.75	0.153355	2	Kruskal-Wallis rank sum test	0.005	0.001	0.009		0.635925	30
Butyrivibrio	1.2	0.548812	2	Kruskal-Wallis rank sum test	0	0	0		0.635925	30
Carnobacteriaceae Unclassified	1.2	0.548812	2	Kruskal-Wallis rank sum test	0	0	0		0.635925	30
Clostridiales Unclassified	4.05479	0.131678	2	Kruskal-Wallis rank sum test	0.01	0.021	0.002		0.635925	30
Clostridium sensu stricto	1.2	0.548812	2	Kruskal-Wallis rank sum test	0	0	0		0.635925	30
Clostridium XI	1.2	0.548812	2	Kruskal-Wallis rank sum test	0	0	0		0.635925	30
Clostridium XlVa	1.32719	0.514997	2	Kruskal-Wallis rank sum test	0.013	0.016	0.012		0.635925	30
Clostridium XlVb	4.36765	0.11261	2	Kruskal-Wallis rank sum test	0	0.004	0		0.635925	30
Collinsella	1.2	0.548812	2	Kruskal-Wallis rank sum test	0	0	0		0.635925	30
Coriobacteriaceae Unclassified	4.4	0.110803	2	Kruskal-Wallis rank sum test	0.001	0	0		0.635925	30
Corynebacterium	1.2	0.548812	2	Kruskal-Wallis rank sum test	0	0	0		0.635925	30
Curvibacter	1.2	0.548812	2	Kruskal-Wallis rank sum test	0	0	0		0.635925	30
Cystobacter	1.2	0.548812	2	Kruskal-Wallis rank sum test	0	0	0		0.635925	30
Dialister	4.36765	0.11261	2	Kruskal-Wallis rank sum test	0.001	0	0		0.635925	30
Enterobacteriaceae Unclassified	2.72727	0.255729	2	Kruskal-Wallis rank sum test	0.035	0.064	0.008		0.635925	30
Enterococcus	1.2	0.548812	2	Kruskal-Wallis rank sum test	0	0	0		0.635925	30
Enterorhabdus	1.2	0.548812	2	Kruskal-Wallis rank sum test	0	0	0		0.635925	30
Erysipelotrichaceae Unclassified	5.7235	0.0571686	2	Kruskal-Wallis rank sum test	0.001	0.009	0.001		0.635925	30
Firmicutes Unclassified	1.36612	0.505069	2	Kruskal-Wallis rank sum test	0	0.001	0		0.635925	30
Flavobacteriaceae Unclassified	1.2	0.548812	2	Kruskal-Wallis rank sum test	0	0	0		0.635925	30
Flavonifractor	1.2	0.548812	2	Kruskal-Wallis rank sum test	0	0	0		0.635925	30
Fusicatenibacter	1.2	0.548812	2	Kruskal-Wallis rank sum test	0	0	0		0.635925	30
Janthinobacterium	1.2	0.548812	2	Kruskal-Wallis rank sum test	0	0	0		0.635925	30
Lachnospiraceae Unclassified	3.6	0.165299	2	Kruskal-Wallis rank sum test	0.372	0.293	0.672		0.635925	30
Lactobacillus	1.61644	0.445651	2	Kruskal-Wallis rank sum test	0.016	0.016	0.006		0.635925	30
Mannheimia	1.2	0.548812	2	Kruskal-Wallis rank sum test	0	0	0		0.635925	30
Mucispirillum	1.2	0.548812	2	Kruskal-Wallis rank sum test	0	0	0		0.635925	30
Neisseriaceae Unclassified	1.2	0.548812	2	Kruskal-Wallis rank sum test	0	0	0		0.635925	30
Oscillibacter	1.3578	0.507175	2	Kruskal-Wallis rank sum test	0.004	0.004	0.024		0.635925	30
Parasutterella	1.2	0.548812	2	Kruskal-Wallis rank sum test	0	0	0		0.635925	30
Pasteurellaceae Unclassified	1.2	0.548812	2	Kruskal-Wallis rank sum test	0	0	0		0.635925	30
Peptostreptococcaceae Unclassified	1.99038	0.369652	2	Kruskal-Wallis rank sum test	0.001	0.003	0		0.635925	30
Phenylobacterium	1.2	0.548812	2	Kruskal-Wallis rank sum test	0	0	0		0.635925	30
Porphyromonadaceae Unclassified	5.78182	0.0555257	2	Kruskal-Wallis rank sum test	0.057	0.201	0.015		0.635925	30
Prevotella	1.53261	0.464727	2	Kruskal-Wallis rank sum test	0.002	0	0		0.635925	30
Proteus	1.2	0.548812	2	Kruskal-Wallis rank sum test	0	0	0		0.635925	30
Pseudoflavonifractor	4.92661	0.0851532	2	Kruskal-Wallis rank sum test	0.007	0.003	0.009		0.635925	30
Pseudomonas	1.2	0.548812	2	Kruskal-Wallis rank sum test	0	0	0		0.635925	30
Roseburia	1.2	0.548812	2	Kruskal-Wallis rank sum test	0	0	0		0.635925	30
Ruminococcaceae Unclassified	1.70909	0.425477	2	Kruskal-Wallis rank sum test	0.022	0.032	0.041		0.635925	30
Ruminococcus2	1.2	0.548812	2	Kruskal-Wallis rank sum test	0	0	0		0.635925	30
Senegalimassilia	1.2	0.548812	2	Kruskal-Wallis rank sum test	0	0	0		0.635925	30
Staphylococcus	1.31707	0.517608	2	Kruskal-Wallis rank sum test	0	0.001	0		0.635925	30
Subdoligranulum	1.2	0.548812	2	Kruskal-Wallis rank sum test	0	0	0		0.635925	30
Turicibacter	4.42922	0.109196	2	Kruskal-Wallis rank sum test	0.011	0.022	0.021		0.635925	30
Unclassified	5.84834	0.0537092	2	Kruskal-Wallis rank sum test	0.001	0.003	0		0.635925	30
Veillonella	1.2	0.548812	2	Kruskal-Wallis rank sum test	0	0	0		0.635925	30
Veillonellaceae Unclassified	1.2	0.548812	2	Kruskal-Wallis rank sum test	0	0	0		0.635925	30
Clostridium IV	0.993865	0.608394	2	Kruskal-Wallis rank sum test	0	0	0.001		0.693949	30
Bifidobacterium	0.808824	0.667369	2	Kruskal-Wallis rank sum test	0	0	0		0.738151	30
Streptococcus	0.808824	0.667369	2	Kruskal-Wallis rank sum test	0	0	0		0.738151	30
Ruminococcus	0.544118	0.761809	2	Kruskal-Wallis rank sum test	0	0	0		0.830031	30
Bacillus	0.24	0.88692	2	Kruskal-Wallis rank sum test	0	0	0		0.907268	30
Faecalibacterium	0.24	0.88692	2	Kruskal-Wallis rank sum test	0	0	0		0.907268	30
Fusobacterium	0.24	0.88692	2	Kruskal-Wallis rank sum test	0	0	0		0.907268	30
Olsenella	0.222222	0.894839	2	Kruskal-Wallis rank sum test	0	0	0		0.907268	30
Parabacteroides	0.24	0.88692	2	Kruskal-Wallis rank sum test	0	0	0		0.907268	30
Blautia	0.15534	0.92527	2	Kruskal-Wallis rank sum test	0.001	0.002	0.001		0.92527	30
Acetitomaculum			2	Kruskal-Wallis rank sum test	0	0	0			30
Acetobacteraceae Unclassified			2	Kruskal-Wallis rank sum test	0	0	0			30
Acidaminococcaceae Unclassified			2	Kruskal-Wallis rank sum test	0	0	0			30
Actinomyces			2	Kruskal-Wallis rank sum test	0	0	0			30
Actinomycetales Unclassified			2	Kruskal-Wallis rank sum test	0	0	0			30
Alphaproteobacteria Unclassified			2	Kruskal-Wallis rank sum test	0	0	0			30
Anaerofustis			2	Kruskal-Wallis rank sum test	0	0	0			30
Anaerostipes			2	Kruskal-Wallis rank sum test	0	0	0			30
Anaerotruncus			2	Kruskal-Wallis rank sum test	0	0	0			30
Atopobium			2	Kruskal-Wallis rank sum test	0	0	0			30
Atopostipes			2	Kruskal-Wallis rank sum test	0	0	0			30
Aurantimonadaceae Unclassified			2	Kruskal-Wallis rank sum test	0	0	0			30
Bacillaceae 1 Unclassified			2	Kruskal-Wallis rank sum test	0	0	0			30
Bacillales Unclassified			2	Kruskal-Wallis rank sum test	0	0	0			30
Bacilli Unclassified			2	Kruskal-Wallis rank sum test	0	0	0			30
Barnesiella			2	Kruskal-Wallis rank sum test	0	0	0			30
Betaproteobacteria Unclassified			2	Kruskal-Wallis rank sum test	0	0	0			30
Bifidobacteriaceae Unclassified			2	Kruskal-Wallis rank sum test	0	0	0			30
Bradyrhizobium			2	Kruskal-Wallis rank sum test	0	0	0			30
Brucellaceae Unclassified			2	Kruskal-Wallis rank sum test	0	0	0			30
Burkholderiales Unclassified			2	Kruskal-Wallis rank sum test	0	0	0			30
Butyricimonas			2	Kruskal-Wallis rank sum test	0	0	0			30
Campylobacter			2	Kruskal-Wallis rank sum test	0	0	0			30
Catonella			2	Kruskal-Wallis rank sum test	0	0	0			30
Chitinophagaceae Unclassified			2	Kruskal-Wallis rank sum test	0	0	0			30
Cloacibacillus			2	Kruskal-Wallis rank sum test	0	0	0			30
Cloacibacterium			2	Kruskal-Wallis rank sum test	0	0	0			30
Clostridia Unclassified			2	Kruskal-Wallis rank sum test	0	0	0			30
Clostridiaceae 1 Unclassified			2	Kruskal-Wallis rank sum test	0	0	0			30
Clostridiales Incertae Sedis XIII Unclassified			2	Kruskal-Wallis rank sum test	0	0	0			30
Clostridium XVIII			2	Kruskal-Wallis rank sum test	0	0	0			30
Comamonadaceae Unclassified			2	Kruskal-Wallis rank sum test	0	0	0			30
Desulfovibrio			2	Kruskal-Wallis rank sum test	0	0	0			30
Devosia			2	Kruskal-Wallis rank sum test	0	0	0			30
Dorea			2	Kruskal-Wallis rank sum test	0	0	0			30
Dysgonomonas			2	Kruskal-Wallis rank sum test	0	0	0			30
Escherichia/Shigella			2	Kruskal-Wallis rank sum test	0	0	0			30
Eubacterium			2	Kruskal-Wallis rank sum test	0	0	0			30
Finegoldia			2	Kruskal-Wallis rank sum test	0	0	0			30
Flavobacterium			2	Kruskal-Wallis rank sum test	0	0	0			30
Fusobacteriaceae Unclassified			2	Kruskal-Wallis rank sum test	0	0	0			30
Gemella			2	Kruskal-Wallis rank sum test	0	0	0			30
Gemmata			2	Kruskal-Wallis rank sum test	0	0	0			30
Geobacillus			2	Kruskal-Wallis rank sum test	0	0	0			30
Granulicatella			2	Kruskal-Wallis rank sum test	0	0	0			30
Hungatella			2	Kruskal-Wallis rank sum test	0	0	0			30
Hyphomicrobium			2	Kruskal-Wallis rank sum test	0	0	0			30
Jeotgalicoccus			2	Kruskal-Wallis rank sum test	0	0	0			30
Lactobacillaceae Unclassified			2	Kruskal-Wallis rank sum test	0	0	0			30
Lactobacillales Unclassified			2	Kruskal-Wallis rank sum test	0	0	0			30
Lactococcus			2	Kruskal-Wallis rank sum test	0	0	0			30
Leptotrichia			2	Kruskal-Wallis rank sum test	0	0	0			30
Listeria			2	Kruskal-Wallis rank sum test	0	0	0			30
Lysobacter			2	Kruskal-Wallis rank sum test	0	0	0			30
Marmoricola			2	Kruskal-Wallis rank sum test	0	0	0			30
Megasphaera			2	Kruskal-Wallis rank sum test	0	0	0			30
Methylobacterium			2	Kruskal-Wallis rank sum test	0	0	0			30
Morganella			2	Kruskal-Wallis rank sum test	0	0	0			30
Neisseria			2	Kruskal-Wallis rank sum test	0	0	0			30
Odoribacter			2	Kruskal-Wallis rank sum test	0	0	0			30
Paraprevotella			2	Kruskal-Wallis rank sum test	0	0	0			30
Parvimonas			2	Kruskal-Wallis rank sum test	0	0	0			30
Pectinatus			2	Kruskal-Wallis rank sum test	0	0	0			30
Peptoniphilus			2	Kruskal-Wallis rank sum test	0	0	0			30
Peptostreptococcus			2	Kruskal-Wallis rank sum test	0	0	0			30
Phascolarctobacterium			2	Kruskal-Wallis rank sum test	0	0	0			30
Phocaeicola			2	Kruskal-Wallis rank sum test	0	0	0			30
Phyllobacteriaceae Unclassified			2	Kruskal-Wallis rank sum test	0	0	0			30
Phyllobacterium			2	Kruskal-Wallis rank sum test	0	0	0			30
Porphyromonas			2	Kruskal-Wallis rank sum test	0	0	0			30
Proteobacteria Unclassified			2	Kruskal-Wallis rank sum test	0	0	0			30
Pyramidobacter			2	Kruskal-Wallis rank sum test	0	0	0			30
Ralstonia			2	Kruskal-Wallis rank sum test	0	0	0			30
Romboutsia			2	Kruskal-Wallis rank sum test	0	0	0			30
Rothia			2	Kruskal-Wallis rank sum test	0	0	0			30
Sphingomonas			2	Kruskal-Wallis rank sum test	0	0	0			30
Stenotrophomonas			2	Kruskal-Wallis rank sum test	0	0	0			30
Stomatobaculum			2	Kruskal-Wallis rank sum test	0	0	0			30
Succiniclasticum			2	Kruskal-Wallis rank sum test	0	0	0			30
Succinivibrio			2	Kruskal-Wallis rank sum test	0	0	0			30
Sutterella			2	Kruskal-Wallis rank sum test	0	0	0			30
Terrisporobacter			2	Kruskal-Wallis rank sum test	0	0	0			30
Verrucomicrobia Unclassified			2	Kruskal-Wallis rank sum test	0	0	0			30
Weissella			2	Kruskal-Wallis rank sum test	0	0	0			30

[truncated: 9 more sheets: Sheet 11, Sheet 12, Sheet 13, Sheet 14, Sheet 15, Sheet 16, Sheet 17, Sheet 18, Sheet 19]
